# Supplementary material for: 3,4-Dibromo-2,5-bis­[(dieth­oxy­phosphor­yl)meth­yl]-1-phenyl­sulfonyl-1H-pyrrole
Source: Acta Crystallogr Sect E Struct Rep Online. 2011 Aug 2;67(Pt 9):o2212–3. doi: 10.1107/S1600536811030273 (PMC3200636; doi:10.1107/S1600536811030273)
Supplement: Supplementary file 1 [file e-67-o2212-sup1.cif]

##############################################################################
#                                                                            #
# This CIF contains the data in a paper accepted for publication in          #
# Acta Crystallographica Section E. It conforms to the requirements of       #
# Notes for Authors for Acta Crystallographica Section E, and has been       #
# peer reviewed under the auspices of the IUCr Commission on Journals.       #
#                                                                            #
# Full details of the Crystallographic Information File format               #
# are given in the paper "The Crystallographic Information File (CIF):       #
# a New Standard Archive File for Crystallography" by S. R. Hall, F. H.      #
# Allen and I. D. Brown [Acta Cryst. (1991), A47, 655-685].                  #
#                                                                            #
# The current version of the core CIF dictionary is obtainable from          #
# ftp://ftp.iucr.org/pub/cif_core.dic.                                       #
#                                                                            #
# Software is freely available for graphical display of the structure(s)     #
# in this CIF. For information consult the CIF software page                 #
# http://www.iucr.org/resources/cif/software.                                #
#                                                                            #
# This file may be used for bona fide research purposes within the           #
# scientific community so long as proper attribution is given to the journal # 
# article from which it was obtained.                                        #
#                                                                            #
##############################################################################
data_global
_audit_creation_method     SHELXL-97
_journal_date_recd_electronic     2011-07-05
_journal_date_accepted     2011-07-27
_journal_name_full     'Acta Crystallographica, Section E'
_journal_year     2011
_journal_volume     67
_journal_issue      9
_journal_page_first     o2212
_journal_page_last     o2213
_journal_paper_category     QO
_journal_coeditor_code     PV2427
_publ_contact_author_name     'K. Sethusankar'
_publ_contact_author_address
;
   Department of Physics
   RKM Vivekananda College (Autonomous)
   Chennai 600 004
   India
;
_publ_contact_author_email     'ksethusankar@yahoo.co.in'
_publ_contact_author_fax     '044 091 2499 3057'
_publ_contact_author_phone     '044 091 24484170'
_publ_section_title
;\
3,4-Dibromo-2,5-bis[(diethoxyphosphoryl)methyl]-1-phenylsulfonyl-1<i>H</i>-\
pyrrole
;
loop_
    _publ_author_name
    _publ_author_address
    'S. Karthikeyan'
;  Department of Physics
   RKM Vivekananda College (Autonomous)
   Chennai 600 004
   India
;
    'K. Sethusankar'
;  Department of Physics
   RKM Vivekananda College (Autonomous)
   Chennai 600 004
   India
;
    'Ganesan Gobi Rajeswaran'
;  Department of Organic Chemistry
   University of Madras
   Maraimalai Campus
   Chennai 600 025
   India
;
    'Arasambattu K. Mohanakrishnan'
;  Department of Organic Chemistry
   University of Madras
   Maraimalai Campus
   Chennai 600 025
   India
;
data_I
_audit_creation_method     SHELXL-97
_chemical_name_systematic
;
diethyl {[1-(benzenesulfonyl)-3,4-dibromo-5-
[(diethoxyphosphoryl)methyl]-1<i>H</i>-pyrrol-2-yl]methyl}phosphonate
;
_chemical_name_common
;
3,4-Dibromo-2,5-bis[(diethoxyphosphoryl)methyl]-1-phenylsulfonyl-
1<i>H</i>-pyrrole
;
_chemical_formula_moiety     'C20 H29 Br2 N O8 P2 S'
_chemical_formula_sum     'C20 H29 Br2 N O8 P2 S'
_chemical_formula_iupac     'C20 H29 Br2 N O8 P2 S'
_chemical_formula_weight     665.26
_chemical_melting_point     ?
_symmetry_cell_setting     monoclinic
_symmetry_space_group_name_H-M     'P 21/n'
_symmetry_space_group_name_Hall     '-P 2yn'
loop_
    _symmetry_equiv_pos_as_xyz
    'x, y, z'
    '-x+1/2, y+1/2, -z+1/2'
    '-x, -y, -z'
    'x-1/2, -y-1/2, z-1/2'
_cell_length_a     9.6524(2)
_cell_length_b     17.5137(5)
_cell_length_c     15.8965(4)
_cell_angle_alpha     90.00
_cell_angle_beta     95.5060(10)
_cell_angle_gamma     90.00
_cell_volume     2674.89(12)
_cell_formula_units_Z     4
_cell_measurement_reflns_used     8138
_cell_measurement_theta_min     2.33
_cell_measurement_theta_max     30.52
_cell_measurement_temperature     293(2)
_exptl_crystal_description     block
_exptl_crystal_colour     colourless
_exptl_crystal_size_max     0.30
_exptl_crystal_size_mid     0.25
_exptl_crystal_size_min     0.20
_exptl_crystal_density_diffrn     1.652
_exptl_crystal_density_meas     ?
_exptl_crystal_density_method     'not measured'
_exptl_crystal_F_000     1344
_exptl_absorpt_coefficient_mu     3.272
_exptl_absorpt_correction_type     multi-scan
_exptl_absorpt_process_details     '(SADABS; Sheldrick, 1996)'
_exptl_absorpt_correction_T_min     0.4402
_exptl_absorpt_correction_T_max     0.5607
_exptl_special_details     ?
_diffrn_ambient_temperature     293(2)
_diffrn_radiation_type     MoK\a
_diffrn_radiation_wavelength     0.71073
_diffrn_radiation_source     'fine-focus sealed tube'
_diffrn_radiation_monochromator     graphite
_diffrn_measurement_device_type     'Bruker Kappa APEXII CCD'
_diffrn_measurement_method     \w
_diffrn_detector_area_resol_mean     ?
_diffrn_reflns_number     34672
_diffrn_reflns_av_R_equivalents     0.0390
_diffrn_reflns_av_sigmaI/netI     0.0468
_diffrn_reflns_theta_min     2.33
_diffrn_reflns_theta_max     30.52
_diffrn_reflns_theta_full     30.52
_diffrn_measured_fraction_theta_max     0.995
_diffrn_measured_fraction_theta_full     0.995
_diffrn_reflns_limit_h_min     -13
_diffrn_reflns_limit_h_max     13
_diffrn_reflns_limit_k_min     -24
_diffrn_reflns_limit_k_max     24
_diffrn_reflns_limit_l_min     -22
_diffrn_reflns_limit_l_max     22
_diffrn_standards_number     0
_diffrn_standards_interval_count     ?
_diffrn_standards_interval_time     ?
_diffrn_standards_decay_%     ?
_refine_special_details
;
Refinement of <i>F</i>^2^ against ALL reflections. The weighted <i>R</i>-factor
<i>wR</i> and goodness of fit <i>S</i> are based on <i>F</i>^2^, conventional
<i>R</i>-factors <i>R</i> are based on <i>F</i>, with <i>F</i> set to zero for
negative <i>F</i>^2^. The threshold expression of <i>F</i>^2^ >
\s(<i>F</i>^2^) is used only for calculating <i>R</i>-factors(gt) <i>etc</i>.
and is not relevant to the choice of reflections for refinement.
<i>R</i>-factors based on <i>F</i>^2^ are statistically about twice as large
as those based on <i>F</i>, and <i>R</i>- factors based on ALL data will be
even larger.
;
_reflns_number_total     8138
_reflns_number_gt     4819
_reflns_threshold_expression     I>2\s(I)
_refine_ls_structure_factor_coef     Fsqd
_refine_ls_matrix_type     full
_refine_ls_R_factor_all     0.0967
_refine_ls_R_factor_gt     0.0448
_refine_ls_wR_factor_gt     0.1018
_refine_ls_wR_factor_ref     0.1209
_refine_ls_goodness_of_fit_ref     0.999
_refine_ls_restrained_S_all     1.005
_refine_ls_number_reflns     8138
_refine_ls_number_parameters     355
_refine_ls_number_restraints     20
_refine_ls_hydrogen_treatment     constr
_refine_ls_weighting_scheme     calc
_refine_ls_weighting_details
         'calc w=1/[\s^2^(Fo^2^)+(0.0558P)^2^+1.4803P] where P=(Fo^2^+2Fc^2^)/3'
_atom_sites_solution_hydrogens     geom
_atom_sites_solution_primary     direct
_atom_sites_solution_secondary     difmap
_refine_ls_shift/su_max     0.002
_refine_ls_shift/su_mean     0.000
_refine_diff_density_max     0.790
_refine_diff_density_min     -0.763
_refine_ls_extinction_method     none
_refine_ls_extinction_coef     ?
loop_
    _atom_type_symbol
    _atom_type_description
    _atom_type_scat_dispersion_real
    _atom_type_scat_dispersion_imag
    _atom_type_scat_source
    'C' 'C' 0.0033 0.0016
                         'International Tables Vol C Tables 4.2.6.8 and 6.1.1.4'
    'H' 'H' 0.0000 0.0000
                         'International Tables Vol C Tables 4.2.6.8 and 6.1.1.4'
    'N' 'N' 0.0061 0.0033
                         'International Tables Vol C Tables 4.2.6.8 and 6.1.1.4'
    'O' 'O' 0.0106 0.0060
                         'International Tables Vol C Tables 4.2.6.8 and 6.1.1.4'
    'P' 'P' 0.1023 0.0942
                         'International Tables Vol C Tables 4.2.6.8 and 6.1.1.4'
    'S' 'S' 0.1246 0.1234
                         'International Tables Vol C Tables 4.2.6.8 and 6.1.1.4'
    'Br' 'Br' -0.2901 2.4595
                         'International Tables Vol C Tables 4.2.6.8 and 6.1.1.4'
_computing_data_collection     'APEX2 (Bruker, 2004)'
_computing_cell_refinement     'SAINT (Bruker, 2004)'
_computing_data_reduction     'SAINT (Bruker, 2004)'
_computing_structure_solution     'SHELXS97 (Sheldrick, 2008)'
_computing_structure_refinement     'SHELXL97 (Sheldrick, 2008)'
_computing_molecular_graphics     'ORTEP-3 (Farrugia, 1997)'
_computing_publication_material
                            'SHELXL97 (Sheldrick, 2008) and PLATON (Spek, 2009)'
loop_
    _atom_site_type_symbol
    _atom_site_label
    _atom_site_fract_x
    _atom_site_fract_y
    _atom_site_fract_z
    _atom_site_U_iso_or_equiv
    _atom_site_adp_type
    _atom_site_calc_flag
    _atom_site_refinement_flags
    _atom_site_occupancy
    _atom_site_symmetry_multiplicity
    _atom_site_disorder_assembly
    _atom_site_disorder_group
    C C5 0.0820(3) 0.13111(17) 0.74030(19) 0.0400(7) Uani d . 1 1 A .
    H H5A 0.0917 0.0934 0.6965 0.048 Uiso calc R 1 1 . .
    H H5B -0.0043 0.1585 0.7257 0.048 Uiso calc R 1 1 . .
    C C6 0.2004(3) 0.18591(16) 0.74214(17) 0.0335(6) Uani d . 1 1 . .
    C C7 0.3347(3) 0.16883(16) 0.73313(17) 0.0357(6) Uani d . 1 1 . .
    C C8 0.4160(3) 0.23518(17) 0.74534(18) 0.0359(6) Uani d . 1 1 . .
    C C9 0.3326(3) 0.29465(16) 0.76079(17) 0.0337(6) Uani d . 1 1 . .
    C C10 0.3748(3) 0.37604(17) 0.77607(18) 0.0372(6) Uani d . 1 1 B .
    H H10A 0.2975 0.4082 0.7546 0.045 Uiso calc R 1 1 . .
    H H10B 0.4514 0.3869 0.7426 0.045 Uiso calc R 1 1 . .
    C C15 0.0367(3) 0.33865(18) 0.6355(2) 0.0452(7) Uani d . 1 1 . .
    C C16 0.1028(4) 0.4005(2) 0.6062(2) 0.0591(9) Uani d . 1 1 . .
    H H16 0.1580 0.4316 0.6432 0.071 Uiso calc R 1 1 . .
    C C17 0.0868(5) 0.4165(3) 0.5209(3) 0.0812(13) Uani d . 1 1 . .
    H H17 0.1331 0.4580 0.5000 0.097 Uiso calc R 1 1 . .
    C C18 0.0039(7) 0.3722(3) 0.4671(3) 0.0974(18) Uani d . 1 1 . .
    H H18 -0.0063 0.3835 0.4097 0.117 Uiso calc R 1 1 . .
    C C19 -0.0652(7) 0.3108(3) 0.4970(3) 0.106(2) Uani d . 1 1 . .
    H H19 -0.1228 0.2811 0.4599 0.127 Uiso calc R 1 1 . .
    C C20 -0.0490(5) 0.2931(2) 0.5821(3) 0.0767(13) Uani d . 1 1 . .
    H H20 -0.0948 0.2515 0.6029 0.092 Uiso calc R 1 1 . .
    N N1 0.1966(2) 0.26458(13) 0.76122(15) 0.0329(5) Uani d . 1 1 . .
    O O1 -0.0609(2) 0.27254(14) 0.76316(18) 0.0588(6) Uani d . 1 1 . .
    O O2 0.0806(2) 0.38764(13) 0.78932(14) 0.0492(5) Uani d . 1 1 . .
    O O3 0.2002(3) 0.04497(19) 0.8743(2) 0.0855(9) Uani d . 1 1 A .
    O O6 0.4468(3) 0.48635(13) 0.89029(15) 0.0642(7) Uani d . 1 1 B .
    P P1 0.07187(10) 0.08262(5) 0.83967(6) 0.0522(2) Uani d D 1 1 . .
    P P2 0.42646(9) 0.40435(5) 0.88263(5) 0.0430(2) Uani d D 1 1 . .
    S S1 0.05156(8) 0.31902(4) 0.74386(5) 0.03984(18) Uani d . 1 1 . .
    Br Br1 0.40069(4) 0.071636(19) 0.71196(2) 0.05379(12) Uani d . 1 1 . .
    Br Br2 0.60841(3) 0.23995(2) 0.74283(3) 0.05732(12) Uani d . 1 1 . .
    O O5 -0.0926(10) 0.0770(13) 0.8306(16) 0.0668(9) Uani d PD 0.121(5) 1 A 1
    C C1 -0.248(5) -0.029(3) 0.741(3) 0.124(3) Uani d PD 0.121(5) 1 A 1
    H H1A -0.3481 -0.0284 0.7344 0.186 Uiso calc PR 0.121(5) 1 A 1
    H H1B -0.2161 -0.0809 0.7469 0.186 Uiso calc PR 0.121(5) 1 A 1
    H H1C -0.2134 -0.0066 0.6921 0.186 Uiso calc PR 0.121(5) 1 A 1
    C C2 -0.195(5) 0.017(3) 0.820(4) 0.098(2) Uani d PD 0.121(5) 1 A 1
    H H2A -0.2785 0.0386 0.8403 0.117 Uiso calc PR 0.121(5) 1 A 1
    H H2B -0.1631 -0.0216 0.8616 0.117 Uiso calc PR 0.121(5) 1 A 1
    O O5' -0.0402(3) 0.01914(17) 0.8237(2) 0.0668(9) Uani d PD 0.879(5) 1 A 2
    C C1' -0.2651(6) -0.0326(4) 0.8086(7) 0.124(3) Uani d PD 0.879(5) 1 A 2
    H H1'1 -0.2206 -0.0769 0.7880 0.186 Uiso calc PR 0.879(5) 1 A 2
    H H1'2 -0.3563 -0.0272 0.7794 0.186 Uiso calc PR 0.879(5) 1 A 2
    H H1'3 -0.2727 -0.0381 0.8681 0.186 Uiso calc PR 0.879(5) 1 A 2
    C C2' -0.1804(6) 0.0369(4) 0.7937(5) 0.098(2) Uani d PD 0.879(5) 1 A 2
    H H2'1 -0.1871 0.0491 0.7339 0.117 Uiso calc PR 0.879(5) 1 A 2
    H H2'2 -0.2131 0.0803 0.8240 0.117 Uiso calc PR 0.879(5) 1 A 2
    O O4 0.009(5) 0.1382(13) 0.9016(12) 0.078(4) Uani d PD 0.411(10) 1 A 1
    C C4 -0.007(3) 0.1903(13) 1.0324(17) 0.173(7) Uani d PD 0.411(10) 1 A 1
    H H4A 0.0866 0.2090 1.0441 0.260 Uiso calc PR 0.411(10) 1 A 1
    H H4B -0.0482 0.1842 1.0845 0.260 Uiso calc PR 0.411(10) 1 A 1
    H H4C -0.0603 0.2260 0.9970 0.260 Uiso calc PR 0.411(10) 1 A 1
    C C3 -0.004(2) 0.1141(11) 0.9879(11) 0.125(4) Uani d PD 0.411(10) 1 A 1
    H H3A 0.0749 0.0835 1.0101 0.150 Uiso calc PR 0.411(10) 1 A 1
    H H3B -0.0892 0.0857 0.9923 0.150 Uiso calc PR 0.411(10) 1 A 1
    O O4' 0.028(3) 0.1505(8) 0.8938(8) 0.078(4) Uani d PD 0.589(10) 1 A 2
    C C3' 0.0613(13) 0.1538(9) 0.9850(7) 0.125(4) Uani d PD 0.589(10) 1 A 2
    H H3'1 0.1069 0.2019 0.9999 0.150 Uiso calc PR 0.589(10) 1 A 2
    H H3'2 0.1257 0.1130 1.0025 0.150 Uiso calc PR 0.589(10) 1 A 2
    C C4' -0.0661(17) 0.1464(14) 1.0318(11) 0.173(7) Uani d PD 0.589(10) 1 A 2
    H H4'1 -0.1202 0.1035 1.0101 0.260 Uiso calc PR 0.589(10) 1 A 2
    H H4'2 -0.1208 0.1921 1.0242 0.260 Uiso calc PR 0.589(10) 1 A 2
    H H4'3 -0.0386 0.1389 1.0908 0.260 Uiso calc PR 0.589(10) 1 A 2
    O O8 0.318(2) 0.3710(6) 0.9390(13) 0.0637(10) Uani d PD 0.719(8) 1 B 1
    C C13 0.2084(9) 0.4151(5) 0.9727(4) 0.078(2) Uani d PD 0.719(8) 1 B 1
    H H13A 0.1178 0.3962 0.9503 0.094 Uiso calc PR 0.719(8) 1 B 1
    H H13B 0.2155 0.4684 0.9569 0.094 Uiso calc PR 0.719(8) 1 B 1
    C C14 0.2251(11) 0.4074(6) 1.0654(4) 0.115(3) Uani d PD 0.719(8) 1 B 1
    H H14A 0.2137 0.3548 1.0804 0.173 Uiso calc PR 0.719(8) 1 B 1
    H H14B 0.1561 0.4378 1.0894 0.173 Uiso calc PR 0.719(8) 1 B 1
    H H14C 0.3162 0.4244 1.0868 0.173 Uiso calc PR 0.719(8) 1 B 1
    O O8' 0.322(6) 0.3676(15) 0.940(3) 0.0637(10) Uani d PD 0.281(8) 1 B 2
    C C13' 0.278(2) 0.4208(13) 1.0017(14) 0.078(2) Uani d PD 0.281(8) 1 B 2
    H H13C 0.2589 0.4709 0.9772 0.094 Uiso calc PR 0.281(8) 1 B 2
    H H13D 0.3467 0.4254 1.0499 0.094 Uiso calc PR 0.281(8) 1 B 2
    C C14' 0.145(2) 0.3836(16) 1.0264(14) 0.115(3) Uani d PD 0.281(8) 1 B 2
    H H14D 0.0802 0.4224 1.0392 0.173 Uiso calc PR 0.281(8) 1 B 2
    H H14E 0.1668 0.3519 1.0752 0.173 Uiso calc PR 0.281(8) 1 B 2
    H H14F 0.1048 0.3529 0.9803 0.173 Uiso calc PR 0.281(8) 1 B 2
    O O7 0.5503(12) 0.3488(9) 0.9077(17) 0.054(3) Uani d PD 0.609(13) 1 B 1
    C C12 0.7959(11) 0.3707(10) 0.9575(9) 0.120(4) Uani d PD 0.609(13) 1 B 1
    H H12A 0.8302 0.3249 0.9335 0.180 Uiso calc PR 0.609(13) 1 B 1
    H H12B 0.8557 0.3845 1.0069 0.180 Uiso calc PR 0.609(13) 1 B 1
    H H12C 0.7943 0.4112 0.9168 0.180 Uiso calc PR 0.609(13) 1 B 1
    C C11 0.6496(16) 0.3569(8) 0.9817(15) 0.079(3) Uani d PD 0.609(13) 1 B 1
    H H11A 0.6488 0.3110 1.0158 0.095 Uiso calc PR 0.609(13) 1 B 1
    H H11B 0.6221 0.3994 1.0156 0.095 Uiso calc PR 0.609(13) 1 B 1
    O O7' 0.569(2) 0.3624(16) 0.900(3) 0.054(3) Uani d PD 0.391(13) 1 B 2
    C C11' 0.648(3) 0.3788(13) 0.980(2) 0.079(3) Uani d PD 0.391(13) 1 B 2
    H H11C 0.5906 0.3750 1.0269 0.095 Uiso calc PR 0.391(13) 1 B 2
    H H11D 0.6889 0.4295 0.9803 0.095 Uiso calc PR 0.391(13) 1 B 2
    C C12' 0.7607(19) 0.3174(15) 0.9864(14) 0.120(4) Uani d PD 0.391(13) 1 B 2
    H H12D 0.7218 0.2700 1.0031 0.180 Uiso calc PR 0.391(13) 1 B 2
    H H12E 0.8352 0.3323 1.0275 0.180 Uiso calc PR 0.391(13) 1 B 2
    H H12F 0.7959 0.3114 0.9323 0.180 Uiso calc PR 0.391(13) 1 B 2
loop_
    _atom_site_aniso_label
    _atom_site_aniso_U_11
    _atom_site_aniso_U_22
    _atom_site_aniso_U_33
    _atom_site_aniso_U_12
    _atom_site_aniso_U_13
    _atom_site_aniso_U_23
    C5 0.0387(16) 0.0307(15) 0.0499(17) -0.0039(12) -0.0003(13) -0.0013(13)
    C6 0.0332(14) 0.0281(14) 0.0393(15) 0.0000(11) 0.0035(11) -0.0014(11)
    C7 0.0373(15) 0.0300(14) 0.0400(15) 0.0027(12) 0.0052(12) -0.0054(12)
    C8 0.0257(13) 0.0400(16) 0.0430(15) -0.0003(12) 0.0082(11) -0.0025(13)
    C9 0.0332(14) 0.0296(14) 0.0384(15) -0.0031(12) 0.0031(11) -0.0008(11)
    C10 0.0357(15) 0.0328(15) 0.0423(16) -0.0052(12) -0.0002(12) 0.0007(12)
    C15 0.0425(17) 0.0370(17) 0.0534(18) 0.0123(14) -0.0096(14) -0.0056(14)
    C16 0.059(2) 0.061(2) 0.055(2) -0.0022(19) -0.0081(17) 0.0075(18)
    C17 0.090(3) 0.087(3) 0.063(3) 0.004(3) -0.006(2) 0.017(2)
    C18 0.151(5) 0.077(3) 0.057(3) 0.033(4) -0.025(3) -0.001(2)
    C19 0.158(6) 0.071(3) 0.075(3) 0.020(3) -0.058(3) -0.020(3)
    C20 0.094(3) 0.042(2) 0.086(3) -0.001(2) -0.029(2) -0.006(2)
    N1 0.0310(11) 0.0248(11) 0.0426(13) 0.0023(9) 0.0013(10) -0.0015(10)
    O1 0.0335(11) 0.0501(14) 0.0946(19) 0.0041(10) 0.0150(12) 0.0046(13)
    O2 0.0519(13) 0.0376(12) 0.0579(14) 0.0112(10) 0.0040(11) -0.0096(10)
    O3 0.079(2) 0.086(2) 0.091(2) 0.0235(17) 0.0097(17) 0.0353(18)
    O6 0.098(2) 0.0348(13) 0.0568(14) -0.0080(13) -0.0081(14) -0.0076(11)
    P1 0.0545(5) 0.0449(5) 0.0587(5) -0.0079(4) 0.0124(4) 0.0034(4)
    P2 0.0529(5) 0.0307(4) 0.0442(4) -0.0004(4) -0.0008(4) -0.0029(3)
    S1 0.0312(4) 0.0324(4) 0.0559(4) 0.0053(3) 0.0039(3) -0.0020(3)
    Br1 0.0543(2) 0.03644(18) 0.0716(2) 0.01011(15) 0.01144(17) -0.01260(15)
    Br2 0.03251(17) 0.0609(2) 0.0805(3) -0.00089(15) 0.01528(16) -0.01378(18)
    O5 0.0502(17) 0.0469(18) 0.105(2) -0.0058(13) 0.0133(16) 0.0164(16)
    C1 0.058(3) 0.078(4) 0.233(10) -0.026(3) -0.005(5) 0.030(6)
    C2 0.052(3) 0.081(4) 0.158(7) 0.003(3) 0.001(4) 0.042(4)
    O5' 0.0502(17) 0.0469(18) 0.105(2) -0.0058(13) 0.0133(16) 0.0164(16)
    C1' 0.058(3) 0.078(4) 0.233(10) -0.026(3) -0.005(5) 0.030(6)
    C2' 0.052(3) 0.081(4) 0.158(7) 0.003(3) 0.001(4) 0.042(4)
    O4 0.118(8) 0.067(5) 0.053(3) 0.015(6) 0.031(3) 0.006(3)
    C4 0.176(17) 0.26(2) 0.088(5) -0.056(11) 0.057(9) -0.045(12)
    C3 0.134(11) 0.149(13) 0.093(5) -0.023(7) 0.014(7) -0.046(7)
    O4' 0.118(8) 0.067(5) 0.053(3) 0.015(6) 0.031(3) 0.006(3)
    C3' 0.134(11) 0.149(13) 0.093(5) -0.023(7) 0.014(7) -0.046(7)
    C4' 0.176(17) 0.26(2) 0.088(5) -0.056(11) 0.057(9) -0.045(12)
    O8 0.083(2) 0.0512(18) 0.0605(15) 0.0023(17) 0.0247(16) 0.0014(15)
    C13 0.075(5) 0.096(4) 0.066(4) 0.012(5) 0.020(3) -0.005(4)
    C14 0.125(8) 0.159(8) 0.065(5) 0.005(6) 0.026(4) 0.001(5)
    O8' 0.083(2) 0.0512(18) 0.0605(15) 0.0023(17) 0.0247(16) 0.0014(15)
    C13' 0.075(5) 0.096(4) 0.066(4) 0.012(5) 0.020(3) -0.005(4)
    C14' 0.125(8) 0.159(8) 0.065(5) 0.005(6) 0.026(4) 0.001(5)
    O7 0.053(3) 0.047(6) 0.057(4) 0.001(4) -0.015(4) -0.008(4)
    C12 0.067(6) 0.157(13) 0.130(9) 0.014(7) -0.024(5) -0.033(9)
    C11 0.089(4) 0.058(8) 0.084(3) 0.011(5) -0.028(3) -0.021(7)
    O7' 0.053(3) 0.047(6) 0.057(4) 0.001(4) -0.015(4) -0.008(4)
    C11' 0.089(4) 0.058(8) 0.084(3) 0.011(5) -0.028(3) -0.021(7)
    C12' 0.067(6) 0.157(13) 0.130(9) 0.014(7) -0.024(5) -0.033(9)
_geom_special_details
;
All e.s.d.'s (except the e.s.d. in the dihedral angle between two l.s. planes)
are estimated using the full covariance matrix. The cell e.s.d.'s are taken
into account individually in the estimation of e.s.d.'s in distances, angles
and torsion angles; correlations between e.s.d.'s in cell parameters are only
used when they are defined by crystal symmetry. An approximate (isotropic)
treatment of cell e.s.d.'s is used for estimating e.s.d.'s involving l.s.
planes.
;
loop_
    _geom_bond_atom_site_label_1
    _geom_bond_atom_site_label_2
    _geom_bond_site_symmetry_2
    _geom_bond_distance
    _geom_bond_publ_flag
    C5 C6 . 1.491(4) ?
    C5 P1 . 1.804(3) ?
    C5 H5A . 0.9700 ?
    C5 H5B . 0.9700 ?
    C6 C7 . 1.351(4) ?
    C6 N1 . 1.412(3) ?
    C7 C8 . 1.405(4) ?
    C7 Br1 . 1.860(3) ?
    C8 C9 . 1.353(4) ?
    C8 Br2 . 1.863(3) ?
    C9 N1 . 1.415(4) ?
    C9 C10 . 1.496(4) ?
    C10 P2 . 1.789(3) ?
    C10 H10A . 0.9700 ?
    C10 H10B . 0.9700 ?
    C15 C16 . 1.363(5) ?
    C15 C20 . 1.381(5) ?
    C15 S1 . 1.748(3) ?
    C16 C17 . 1.379(6) ?
    C16 H16 . 0.9300 ?
    C17 C18 . 1.357(7) ?
    C17 H17 . 0.9300 ?
    C18 C19 . 1.374(8) ?
    C18 H18 . 0.9300 ?
    C19 C20 . 1.382(7) ?
    C19 H19 . 0.9300 ?
    C20 H20 . 0.9300 ?
    N1 S1 . 1.694(2) ?
    O1 S1 . 1.414(3) ?
    O2 S1 . 1.416(2) ?
    O3 P1 . 1.463(3) ?
    O6 P2 . 1.453(2) ?
    P1 O4 . 1.548(7) ?
    P1 O4' . 1.549(6) ?
    P1 O5' . 1.555(3) ?
    P1 O5 . 1.583(10) ?
    P2 O8' . 1.558(8) ?
    P2 O8 . 1.558(4) ?
    P2 O7' . 1.561(7) ?
    P2 O7 . 1.563(5) ?
    O5 C2 . 1.447(10) ?
    O5 O4 . 1.78(4) ?
    C1 C2 . 1.539(10) ?
    C1 H1A . 0.9600 ?
    C1 H1B . 0.9600 ?
    C1 H1C . 0.9600 ?
    C2 H2A . 0.9700 ?
    C2 H2B . 0.9700 ?
    O5' C2' . 1.425(6) ?
    C1' C2' . 1.497(6) ?
    C1' H1'1 . 0.9600 ?
    C1' H1'2 . 0.9600 ?
    C1' H1'3 . 0.9600 ?
    C2' H2'1 . 0.9700 ?
    C2' H2'2 . 0.9700 ?
    O4 C3 . 1.453(10) ?
    C4 C3 . 1.511(10) ?
    C4 H4A . 0.9600 ?
    C4 H4B . 0.9600 ?
    C4 H4C . 0.9600 ?
    C3 H3A . 0.9700 ?
    C3 H3B . 0.9700 ?
    O4' C3' . 1.456(10) ?
    C3' C4' . 1.502(9) ?
    C3' H3'1 . 0.9700 ?
    C3' H3'2 . 0.9700 ?
    C4' H4'1 . 0.9600 ?
    C4' H4'2 . 0.9600 ?
    C4' H4'3 . 0.9600 ?
    O8 C13 . 1.451(10) ?
    C13 C14 . 1.473(7) ?
    C13 H13A . 0.9700 ?
    C13 H13B . 0.9700 ?
    C14 H14A . 0.9600 ?
    C14 H14B . 0.9600 ?
    C14 H14C . 0.9600 ?
    O8' C13' . 1.450(10) ?
    C13' C14' . 1.519(10) ?
    C13' H13C . 0.9700 ?
    C13' H13D . 0.9700 ?
    C14' H14D . 0.9600 ?
    C14' H14E . 0.9600 ?
    C14' H14F . 0.9600 ?
    O7 C11 . 1.452(7) ?
    C12 C11 . 1.518(10) ?
    C12 H12A . 0.9600 ?
    C12 H12B . 0.9600 ?
    C12 H12C . 0.9600 ?
    C11 H11A . 0.9700 ?
    C11 H11B . 0.9700 ?
    O7' C11' . 1.448(9) ?
    C11' C12' . 1.524(10) ?
    C11' H11C . 0.9700 ?
    C11' H11D . 0.9700 ?
    C12' H12D . 0.9600 ?
    C12' H12E . 0.9600 ?
    C12' H12F . 0.9600 ?
loop_
    _geom_angle_atom_site_label_1
    _geom_angle_atom_site_label_2
    _geom_angle_atom_site_label_3
    _geom_angle_site_symmetry_1
    _geom_angle_site_symmetry_3
    _geom_angle
    _geom_angle_publ_flag
    C6 C5 P1 . . 113.1(2) ?
    C6 C5 H5A . . 109.0 ?
    P1 C5 H5A . . 109.0 ?
    C6 C5 H5B . . 109.0 ?
    P1 C5 H5B . . 109.0 ?
    H5A C5 H5B . . 107.8 ?
    C7 C6 N1 . . 106.5(2) ?
    C7 C6 C5 . . 126.7(3) ?
    N1 C6 C5 . . 126.6(2) ?
    C6 C7 C8 . . 109.3(2) ?
    C6 C7 Br1 . . 124.8(2) ?
    C8 C7 Br1 . . 125.8(2) ?
    C9 C8 C7 . . 109.1(2) ?
    C9 C8 Br2 . . 125.5(2) ?
    C7 C8 Br2 . . 125.4(2) ?
    C8 C9 N1 . . 106.4(2) ?
    C8 C9 C10 . . 127.3(3) ?
    N1 C9 C10 . . 126.3(3) ?
    C9 C10 P2 . . 117.7(2) ?
    C9 C10 H10A . . 107.9 ?
    P2 C10 H10A . . 107.9 ?
    C9 C10 H10B . . 107.9 ?
    P2 C10 H10B . . 107.9 ?
    H10A C10 H10B . . 107.2 ?
    C16 C15 C20 . . 121.4(4) ?
    C16 C15 S1 . . 119.8(3) ?
    C20 C15 S1 . . 118.7(3) ?
    C15 C16 C17 . . 119.1(4) ?
    C15 C16 H16 . . 120.5 ?
    C17 C16 H16 . . 120.5 ?
    C18 C17 C16 . . 120.4(5) ?
    C18 C17 H17 . . 119.8 ?
    C16 C17 H17 . . 119.8 ?
    C17 C18 C19 . . 120.4(4) ?
    C17 C18 H18 . . 119.8 ?
    C19 C18 H18 . . 119.8 ?
    C18 C19 C20 . . 120.0(4) ?
    C18 C19 H19 . . 120.0 ?
    C20 C19 H19 . . 120.0 ?
    C15 C20 C19 . . 118.5(5) ?
    C15 C20 H20 . . 120.7 ?
    C19 C20 H20 . . 120.7 ?
    C6 N1 C9 . . 108.6(2) ?
    C6 N1 S1 . . 123.55(19) ?
    C9 N1 S1 . . 122.83(19) ?
    O3 P1 O4 . . 114.4(13) ?
    O3 P1 O4' . . 113.7(10) ?
    O3 P1 O5' . . 106.83(19) ?
    O4 P1 O5' . . 104.2(17) ?
    O4' P1 O5' . . 114.7(11) ?
    O3 P1 O5 . . 144.2(8) ?
    O4 P1 O5 . . 69(2) ?
    O4' P1 O5 . . 77.1(15) ?
    O3 P1 C5 . . 115.23(17) ?
    O4 P1 C5 . . 108.5(8) ?
    O4' P1 C5 . . 99.5(5) ?
    O5' P1 C5 . . 106.80(16) ?
    O5 P1 C5 . . 95.0(9) ?
    O6 P2 O8' . . 116.7(9) ?
    O6 P2 O8 . . 114.5(4) ?
    O6 P2 O7' . . 109.9(13) ?
    O8' P2 O7' . . 108(3) ?
    O8 P2 O7' . . 110.5(17) ?
    O6 P2 O7 . . 120.0(7) ?
    O8' P2 O7 . . 97(2) ?
    O8 P2 O7 . . 99.3(12) ?
    O6 P2 C10 . . 112.10(15) ?
    O8' P2 C10 . . 107(2) ?
    O8 P2 C10 . . 107.4(9) ?
    O7' P2 C10 . . 101.7(16) ?
    O7 P2 C10 . . 101.9(10) ?
    O1 S1 O2 . . 119.75(15) ?
    O1 S1 N1 . . 106.26(13) ?
    O2 S1 N1 . . 105.94(13) ?
    O1 S1 C15 . . 109.56(16) ?
    O2 S1 C15 . . 109.22(15) ?
    N1 S1 C15 . . 105.04(13) ?
    C2 O5 P1 . . 137(3) ?
    C2 O5 O4 . . 147(3) ?
    P1 O5 O4 . . 54.4(11) ?
    O5 C2 C1 . . 130(4) ?
    O5 C2 H2A . . 104.8 ?
    C1 C2 H2A . . 104.8 ?
    O5 C2 H2B . . 104.8 ?
    C1 C2 H2B . . 104.8 ?
    H2A C2 H2B . . 105.8 ?
    C2' O5' P1 . . 121.5(3) ?
    C2' C1' H1'1 . . 109.5 ?
    C2' C1' H1'2 . . 109.5 ?
    H1'1 C1' H1'2 . . 109.5 ?
    C2' C1' H1'3 . . 109.5 ?
    H1'1 C1' H1'3 . . 109.5 ?
    H1'2 C1' H1'3 . . 109.5 ?
    O5' C2' C1' . . 106.6(5) ?
    O5' C2' H2'1 . . 110.4 ?
    C1' C2' H2'1 . . 110.4 ?
    O5' C2' H2'2 . . 110.4 ?
    C1' C2' H2'2 . . 110.4 ?
    H2'1 C2' H2'2 . . 108.6 ?
    C3 O4 P1 . . 119.6(13) ?
    C3 O4 O5 . . 109(2) ?
    P1 O4 O5 . . 56.3(10) ?
    O4 C3 C4 . . 101.2(16) ?
    O4 C3 H3A . . 111.5 ?
    C4 C3 H3A . . 111.5 ?
    O4 C3 H3B . . 111.5 ?
    C4 C3 H3B . . 111.5 ?
    H3A C3 H3B . . 109.3 ?
    C3' O4' P1 . . 122.6(11) ?
    O4' C3' C4' . . 112.3(14) ?
    O4' C3' H3'1 . . 109.1 ?
    C4' C3' H3'1 . . 109.1 ?
    O4' C3' H3'2 . . 109.1 ?
    C4' C3' H3'2 . . 109.1 ?
    H3'1 C3' H3'2 . . 107.9 ?
    C3' C4' H4'1 . . 109.5 ?
    C3' C4' H4'2 . . 109.5 ?
    H4'1 C4' H4'2 . . 109.5 ?
    C3' C4' H4'3 . . 109.5 ?
    H4'1 C4' H4'3 . . 109.5 ?
    H4'2 C4' H4'3 . . 109.5 ?
    C13 O8 P2 . . 124.5(9) ?
    O8 C13 C14 . . 107.8(11) ?
    O8 C13 H13A . . 110.1 ?
    C14 C13 H13A . . 110.1 ?
    O8 C13 H13B . . 110.1 ?
    C14 C13 H13B . . 110.1 ?
    H13A C13 H13B . . 108.5 ?
    C13' O8' P2 . . 112.4(14) ?
    O8' C13' C14' . . 102.2(17) ?
    O8' C13' H13C . . 111.3 ?
    C14' C13' H13C . . 111.3 ?
    O8' C13' H13D . . 111.3 ?
    C14' C13' H13D . . 111.3 ?
    H13C C13' H13D . . 109.2 ?
    C13' C14' H14D . . 109.5 ?
    C13' C14' H14E . . 109.5 ?
    H14D C14' H14E . . 109.5 ?
    C13' C14' H14F . . 109.5 ?
    H14D C14' H14F . . 109.5 ?
    H14E C14' H14F . . 109.5 ?
    C11 O7 P2 . . 125.1(15) ?
    O7 C11 C12 . . 111.6(13) ?
    O7 C11 H11A . . 109.3 ?
    C12 C11 H11A . . 109.3 ?
    O7 C11 H11B . . 109.3 ?
    C12 C11 H11B . . 109.3 ?
    H11A C11 H11B . . 108.0 ?
    C11' O7' P2 . . 117(2) ?
    O7' C11' C12' . . 103.2(16) ?
    O7' C11' H11C . . 111.1 ?
    C12' C11' H11C . . 111.1 ?
    O7' C11' H11D . . 111.1 ?
    C12' C11' H11D . . 111.1 ?
    H11C C11' H11D . . 109.1 ?
    C11' C12' H12D . . 109.5 ?
    C11' C12' H12E . . 109.5 ?
    H12D C12' H12E . . 109.5 ?
    C11' C12' H12F . . 109.5 ?
    H12D C12' H12F . . 109.5 ?
    H12E C12' H12F . . 109.5 ?
loop_
    _geom_torsion_atom_site_label_1
    _geom_torsion_atom_site_label_2
    _geom_torsion_atom_site_label_3
    _geom_torsion_atom_site_label_4
    _geom_torsion_site_symmetry_1
    _geom_torsion_site_symmetry_2
    _geom_torsion_site_symmetry_3
    _geom_torsion_site_symmetry_4
    _geom_torsion
    _geom_torsion_publ_flag
    P1 C5 C6 C7 . . . . 81.3(3) ?
    P1 C5 C6 N1 . . . . -92.5(3) ?
    N1 C6 C7 C8 . . . . -0.5(3) ?
    C5 C6 C7 C8 . . . . -175.4(3) ?
    N1 C6 C7 Br1 . . . . 177.33(19) ?
    C5 C6 C7 Br1 . . . . 2.5(4) ?
    C6 C7 C8 C9 . . . . -1.0(3) ?
    Br1 C7 C8 C9 . . . . -178.8(2) ?
    C6 C7 C8 Br2 . . . . 177.9(2) ?
    Br1 C7 C8 Br2 . . . . 0.0(4) ?
    C7 C8 C9 N1 . . . . 2.0(3) ?
    Br2 C8 C9 N1 . . . . -176.8(2) ?
    C7 C8 C9 C10 . . . . -179.0(3) ?
    Br2 C8 C9 C10 . . . . 2.2(4) ?
    C8 C9 C10 P2 . . . . -89.0(3) ?
    N1 C9 C10 P2 . . . . 89.8(3) ?
    C20 C15 C16 C17 . . . . -1.9(6) ?
    S1 C15 C16 C17 . . . . -178.1(3) ?
    C15 C16 C17 C18 . . . . 1.4(7) ?
    C16 C17 C18 C19 . . . . 0.0(8) ?
    C17 C18 C19 C20 . . . . -0.9(9) ?
    C16 C15 C20 C19 . . . . 1.0(6) ?
    S1 C15 C20 C19 . . . . 177.3(4) ?
    C18 C19 C20 C15 . . . . 0.4(8) ?
    C7 C6 N1 C9 . . . . 1.8(3) ?
    C5 C6 N1 C9 . . . . 176.6(3) ?
    C7 C6 N1 S1 . . . . 157.1(2) ?
    C5 C6 N1 S1 . . . . -28.1(4) ?
    C8 C9 N1 C6 . . . . -2.4(3) ?
    C10 C9 N1 C6 . . . . 178.6(3) ?
    C8 C9 N1 S1 . . . . -157.9(2) ?
    C10 C9 N1 S1 . . . . 23.1(4) ?
    C6 C5 P1 O3 . . . . -52.7(3) ?
    C6 C5 P1 O4 . . . . 77.1(18) ?
    C6 C5 P1 O4' . . . . 69.2(12) ?
    C6 C5 P1 O5' . . . . -171.2(2) ?
    C6 C5 P1 O5 . . . . 146.9(9) ?
    C9 C10 P2 O6 . . . . -172.3(2) ?
    C9 C10 P2 O8' . . . . -42.9(19) ?
    C9 C10 P2 O8 . . . . -45.7(8) ?
    C9 C10 P2 O7' . . . . 70.4(13) ?
    C9 C10 P2 O7 . . . . 58.1(8) ?
    C6 N1 S1 O1 . . . . 37.7(3) ?
    C9 N1 S1 O1 . . . . -170.4(2) ?
    C6 N1 S1 O2 . . . . 166.1(2) ?
    C9 N1 S1 O2 . . . . -42.0(3) ?
    C6 N1 S1 C15 . . . . -78.4(3) ?
    C9 N1 S1 C15 . . . . 73.5(2) ?
    C16 C15 S1 O1 . . . . 158.4(3) ?
    C20 C15 S1 O1 . . . . -17.9(3) ?
    C16 C15 S1 O2 . . . . 25.5(3) ?
    C20 C15 S1 O2 . . . . -150.8(3) ?
    C16 C15 S1 N1 . . . . -87.8(3) ?
    C20 C15 S1 N1 . . . . 95.9(3) ?
    O3 P1 O5 C2 . . . . -35(5) ?
    O4 P1 O5 C2 . . . . -138(4) ?
    O4' P1 O5 C2 . . . . -148(4) ?
    O5' P1 O5 C2 . . . . 4(4) ?
    C5 P1 O5 C2 . . . . 114(4) ?
    O3 P1 O5 O4 . . . . 103.4(16) ?
    O4' P1 O5 O4 . . . . -9.3(14) ?
    O5' P1 O5 O4 . . . . 142.6(16) ?
    C5 P1 O5 O4 . . . . -107.9(10) ?
    P1 O5 C2 C1 . . . . -78(7) ?
    O4 O5 C2 C1 . . . . -172(4) ?
    O3 P1 O5' C2' . . . . 176.9(5) ?
    O4 P1 O5' C2' . . . . 55.5(11) ?
    O4' P1 O5' C2' . . . . 50.0(8) ?
    O5 P1 O5' C2' . . . . 19.6(14) ?
    C5 P1 O5' C2' . . . . -59.3(5) ?
    P1 O5' C2' C1' . . . . -164.6(5) ?
    O3 P1 O4 C3 . . . . -47(4) ?
    O4' P1 O4 C3 . . . . -136(13) ?
    O5' P1 O4 C3 . . . . 69(3) ?
    O5 P1 O4 C3 . . . . 95(3) ?
    C5 P1 O4 C3 . . . . -177(3) ?
    O3 P1 O4 O5 . . . . -141.4(10) ?
    O4' P1 O4 O5 . . . . 130(11) ?
    O5' P1 O4 O5 . . . . -25.1(10) ?
    C5 P1 O4 O5 . . . . 88.4(11) ?
    C2 O5 O4 C3 . . . . 9(6) ?
    P1 O5 O4 C3 . . . . -113.2(18) ?
    C2 O5 O4 P1 . . . . 123(6) ?
    P1 O4 C3 C4 . . . . 156(3) ?
    O5 O4 C3 C4 . . . . -142.1(19) ?
    O3 P1 O4' C3' . . . . -30(2) ?
    O4 P1 O4' C3' . . . . 66(9) ?
    O5' P1 O4' C3' . . . . 93(2) ?
    O5 P1 O4' C3' . . . . 114(2) ?
    C5 P1 O4' C3' . . . . -153(2) ?
    P1 O4' C3' C4' . . . . -111(2) ?
    O6 P2 O8 C13 . . . . 22(2) ?
    O8' P2 O8 C13 . . . .  17E1(7)
                                  ?
    O7' P2 O8 C13 . . . . 147(2) ?
    O7 P2 O8 C13 . . . . 151(2) ?
    C10 P2 O8 C13 . . . . -103.3(18) ?
    P2 O8 C13 C14 . . . . -122.5(19) ?
    O6 P2 O8' C13' . . . . -9(6) ?
    O8 P2 O8' C13' . . . .  -5E1(6)
                                   ?
    O7' P2 O8' C13' . . . . 115(4) ?
    O7 P2 O8' C13' . . . . 119(4) ?
    C10 P2 O8' C13' . . . . -136(4) ?
    P2 O8' C13' C14' . . . . 161(4) ?
    O6 P2 O7 C11 . . . . 42(2) ?
    O8' P2 O7 C11 . . . . -84(2) ?
    O8 P2 O7 C11 . . . . -83.4(18) ?
    O7' P2 O7 C11 . . . . 76(12) ?
    C10 P2 O7 C11 . . . . 166.5(16) ?
    P2 O7 C11 C12 . . . . -116(2) ?
    O6 P2 O7' C11' . . . . 55(3) ?
    O8' P2 O7' C11' . . . . -73(3) ?
    O8 P2 O7' C11' . . . . -72(3) ?
    O7 P2 O7' C11' . . . . -94(13) ?
    C10 P2 O7' C11' . . . . 174(2) ?
    P2 O7' C11' C12' . . . . 168(3) ?
loop_
    _geom_hbond_atom_site_label_D
    _geom_hbond_atom_site_label_H
    _geom_hbond_atom_site_label_A
    _geom_hbond_site_symmetry_A
    _geom_hbond_distance_DH
    _geom_hbond_distance_HA
    _geom_hbond_distance_DA
    _geom_hbond_angle_DHA
    C5 H5A O6 2_546 0.97 2.34 3.272(4) 162
    C16 H16 O3 2_556 0.93 2.44 3.162(5) 134
    C11 H11B O6 3_667 0.97 2.62 3.592(19) 178.6
_iucr_refine_instructions_details
;
CELL  0.71073   9.6524  17.5137  15.8965   90.000   95.506   90.000
ZERR     4.00   0.0002   0.0005   0.0004    0.000    0.001    0.000
LATT   1
SYMM  1/2 - X, 1/2 + Y, 1/2 - Z
SFAC  C    H    N    O    P    S    BR
UNIT  80   116  4    32   8    4    8
MERG   2
OMIT     0   1   1
SADI 0.01 P2 O8 P2 O8'
SADI 0.01 P1 O5 P1 O5'
SADI 0.01 P2 O7 P2 O7'
SADI 0.01 P1 O4 P1 O4'
DFIX 1.45 0.01 O8 C13 O8' C13'
DFIX 1.54 0.01 C13 C14 C13' C14'
DFIX 1.45 0.01 O5 C2 O5' C2'
DFIX 1.54 0.01 C1 C2 C1' C2'
DFIX 1.45 0.01 O7 C11 O7' C11'
DFIX 1.54 0.01 C11 C12 C11' C12'
DFIX 1.45 0.01 C3 O4 C3' O4'
DFIX  1.54 0.01 C3 C4 C3' C4'
EADP C4 C4'
EADP C3' C3
EADP O4 O4'
EADP C1 C1'
EADP C2 C2'
EADP O5 O5'
EADP C11 C11'
EADP C12 C12'
EADP O7 O7'
EADP C13 C13'
EADP C14 C14'
EADP O8 O8'
FMAP   2
PLAN   30
SIZE     0.20   0.25   0.30
ACTA
BOND   $H
CONF
L.S.  30
WGHT    0.055800    1.480300
FVAR       0.33880   0.12139   0.41123   0.71860   0.60878
C5    1    0.081993    0.131111    0.740296    11.00000    0.03866    0.03069 =
         0.04992   -0.00133   -0.00032   -0.00389
AFIX  23
H5A   2    0.091725    0.093441    0.696519    11.00000   -1.20000
H5B   2   -0.004282    0.158534    0.725701    11.00000   -1.20000
AFIX   0
C6    1    0.200433    0.185913    0.742136    11.00000    0.03322    0.02806 =
         0.03930   -0.00139    0.00354   -0.00003
C7    1    0.334713    0.168834    0.733134    11.00000    0.03729    0.03002 =
         0.03999   -0.00542    0.00524    0.00266
C8    1    0.416007    0.235179    0.745336    11.00000    0.02570    0.04004 =
         0.04300   -0.00248    0.00821   -0.00032
C9    1    0.332599    0.294651    0.760792    11.00000    0.03321    0.02957 =
         0.03839   -0.00079    0.00312   -0.00305
C10   1    0.374818    0.376043    0.776068    11.00000    0.03569    0.03280 =
         0.04231    0.00075   -0.00021   -0.00524
AFIX  23
H10A  2    0.297495    0.408163    0.754622    11.00000   -1.20000
H10B  2    0.451430    0.386853    0.742618    11.00000   -1.20000
AFIX   0
C15   1    0.036680    0.338648    0.635542    11.00000    0.04253    0.03700 =
         0.05340   -0.00564   -0.00960    0.01232
C16   1    0.102835    0.400547    0.606193    11.00000    0.05922    0.06060 =
         0.05479    0.00749   -0.00813   -0.00221
AFIX  43
H16   2    0.158036    0.431569    0.643194    11.00000   -1.20000
AFIX   0
C17   1    0.086768    0.416537    0.520851    11.00000    0.09037    0.08729 =
         0.06323    0.01701   -0.00586    0.00444
AFIX  43
H17   2    0.133065    0.457979    0.499991    11.00000   -1.20000
AFIX   0
C18   1    0.003865    0.372206    0.467122    11.00000    0.15113    0.07686 =
         0.05748   -0.00129   -0.02493    0.03297
AFIX  43
H18   2   -0.006300    0.383482    0.409692    11.00000   -1.20000
AFIX   0
C19   1   -0.065161    0.310769    0.497004    11.00000    0.15817    0.07088 =
         0.07541   -0.02018   -0.05834    0.02015
AFIX  43
H19   2   -0.122810    0.281052    0.459931    11.00000   -1.20000
AFIX   0
C20   1   -0.048982    0.293113    0.582088    11.00000    0.09436    0.04205 =
         0.08626   -0.00630   -0.02944   -0.00072
AFIX  43
H20   2   -0.094781    0.251471    0.602906    11.00000   -1.20000
AFIX   0
N1    3    0.196564    0.264578    0.761219    11.00000    0.03098    0.02479 =
         0.04258   -0.00147    0.00133    0.00232
O1    4   -0.060878    0.272543    0.763162    11.00000    0.03347    0.05006 =
         0.09457    0.00458    0.01504    0.00413
O2    4    0.080565    0.387643    0.789317    11.00000    0.05187    0.03757 =
         0.05793   -0.00960    0.00399    0.01116
O3    4    0.200180    0.044968    0.874269    11.00000    0.07918    0.08639 =
         0.09131    0.03528    0.00971    0.02351
O6    4    0.446815    0.486352    0.890287    11.00000    0.09802    0.03477 =
         0.05684   -0.00756   -0.00807   -0.00799
P1    5    0.071866    0.082616    0.839674    11.00000    0.05445    0.04491 =
         0.05872    0.00344    0.01236   -0.00787
P2    5    0.426460    0.404348    0.882630    11.00000    0.05293    0.03069 =
         0.04424   -0.00294   -0.00078   -0.00045
S1    6    0.051559    0.319023    0.743864    11.00000    0.03120    0.03238 =
         0.05589   -0.00198    0.00388    0.00529
BR1   7    0.400694    0.071636    0.711965    11.00000    0.05434    0.03644 =
         0.07162   -0.01260    0.01144    0.01011
BR2   7    0.608408    0.239948    0.742833    11.00000    0.03251    0.06089 =
         0.08047   -0.01378    0.01528   -0.00089
PART    1
O5    4   -0.092553    0.076977    0.830579    21.00000    0.05020    0.04686 =
         0.10456    0.01637    0.01325   -0.00576
C1    1   -0.248204   -0.029089    0.740964    21.00000    0.05751    0.07825 =
         0.23267    0.02971   -0.00485   -0.02639
AFIX 137
H1A   2   -0.348107   -0.028427    0.734393    21.00000   -1.50000
H1B   2   -0.216118   -0.080868    0.746922    21.00000   -1.50000
H1C   2   -0.213351   -0.006556    0.692132    21.00000   -1.50000
AFIX   0
C2    1   -0.195367    0.016723    0.820213    21.00000    0.05195    0.08150 =
         0.15830    0.04204    0.00104    0.00261
AFIX  23
H2A   2   -0.278506    0.038569    0.840252    21.00000   -1.20000
H2B   2   -0.163110   -0.021567    0.861636    21.00000   -1.20000
AFIX   0
PART    2
O5'   4   -0.040162    0.019139    0.823720   -21.00000    0.05020    0.04686 =
         0.10456    0.01637    0.01325   -0.00576
C1'   1   -0.265111   -0.032555    0.808628   -21.00000    0.05751    0.07825 =
         0.23267    0.02971   -0.00485   -0.02639
AFIX 137
H1'1  2   -0.220649   -0.076874    0.787965   -21.00000   -1.50000
H1'2  2   -0.356349   -0.027174    0.779416   -21.00000   -1.50000
H1'3  2   -0.272678   -0.038134    0.868089   -21.00000   -1.50000
AFIX   0
C2'   1   -0.180365    0.036870    0.793676   -21.00000    0.05195    0.08150 =
         0.15830    0.04204    0.00104    0.00261
AFIX  23
H2'1  2   -0.187115    0.049118    0.733914   -21.00000   -1.20000
H2'2  2   -0.213144    0.080307    0.824027   -21.00000   -1.20000
AFIX   0
PART    1
O4    4    0.009089    0.138153    0.901565    31.00000    0.11806    0.06716 =
         0.05344    0.00564    0.03126    0.01549
C4    1   -0.006707    0.190277    1.032436    31.00000    0.17582    0.26449 =
         0.08818   -0.04510    0.05677   -0.05551
AFIX 137
H4A   2    0.086646    0.208994    1.044064    31.00000   -1.50000
H4B   2   -0.048186    0.184176    1.084548    31.00000   -1.50000
H4C   2   -0.060309    0.226035    0.996981    31.00000   -1.50000
AFIX   0
C3    1   -0.003986    0.114148    0.987924    31.00000    0.13395    0.14905 =
         0.09283   -0.04583    0.01418   -0.02309
AFIX  23
H3A   2    0.074895    0.083473    1.010078    31.00000   -1.20000
H3B   2   -0.089229    0.085698    0.992262    31.00000   -1.20000
AFIX   0
PART    2
O4'   4    0.028472    0.150499    0.893786   -31.00000    0.11806    0.06716 =
         0.05344    0.00564    0.03126    0.01549
C3'   1    0.061266    0.153761    0.985019   -31.00000    0.13395    0.14905 =
         0.09283   -0.04583    0.01418   -0.02309
AFIX  23
H3'1  2    0.106918    0.201892    0.999933   -31.00000   -1.20000
H3'2  2    0.125668    0.112956    1.002453   -31.00000   -1.20000
AFIX   0
C4'   1   -0.066089    0.146397    1.031767   -31.00000    0.17582    0.26449 =
         0.08818   -0.04510    0.05677   -0.05551
AFIX 137
H4'1  2   -0.120218    0.103479    1.010150   -31.00000   -1.50000
H4'2  2   -0.120850    0.192072    1.024191   -31.00000   -1.50000
H4'3  2   -0.038610    0.138931    1.090845   -31.00000   -1.50000
AFIX   0
PART    1
O8    4    0.317659    0.371024    0.939048    41.00000    0.08284    0.05118 =
         0.06051    0.00143    0.02469    0.00230
C13   1    0.208384    0.415132    0.972724    41.00000    0.07530    0.09554 =
         0.06611   -0.00463    0.01951    0.01237
AFIX  23
H13A  2    0.117822    0.396241    0.950295    41.00000   -1.20000
H13B  2    0.215509    0.468381    0.956917    41.00000   -1.20000
AFIX   0
C14   1    0.225056    0.407363    1.065408    41.00000    0.12465    0.15943 =
         0.06473    0.00144    0.02630    0.00490
AFIX 137
H14A  2    0.213702    0.354798    1.080434    41.00000   -1.50000
H14B  2    0.156111    0.437794    1.089436    41.00000   -1.50000
H14C  2    0.316222    0.424434    1.086759    41.00000   -1.50000
AFIX   0
PART    2
O8'   4    0.322077    0.367646    0.939751   -41.00000    0.08284    0.05118 =
         0.06051    0.00143    0.02469    0.00230
C13'  1    0.277539    0.420797    1.001716   -41.00000    0.07530    0.09554 =
         0.06611   -0.00463    0.01951    0.01237
AFIX  23
H13C  2    0.258897    0.470910    0.977216   -41.00000   -1.20000
H13D  2    0.346667    0.425401    1.049926   -41.00000   -1.20000
AFIX   0
C14'  1    0.145162    0.383568    1.026369   -41.00000    0.12465    0.15943 =
         0.06473    0.00144    0.02630    0.00490
AFIX 137
H14D  2    0.080212    0.422399    1.039192   -41.00000   -1.50000
H14E  2    0.166784    0.351911    1.075166   -41.00000   -1.50000
H14F  2    0.104832    0.352867    0.980330   -41.00000   -1.50000
AFIX   0
PART    1
O7    4    0.550302    0.348763    0.907691    51.00000    0.05295    0.04690 =
         0.05729   -0.00772   -0.01451    0.00125
C12   1    0.795895    0.370658    0.957537    51.00000    0.06651    0.15675 =
         0.13040   -0.03257   -0.02352    0.01394
AFIX 137
H12A  2    0.830213    0.324915    0.933518    51.00000   -1.50000
H12B  2    0.855659    0.384528    1.006940    51.00000   -1.50000
H12C  2    0.794330    0.411226    0.916844    51.00000   -1.50000
AFIX   0
C11   1    0.649646    0.356914    0.981737    51.00000    0.08942    0.05761 =
         0.08444   -0.02123   -0.02755    0.01121
AFIX  23
H11A  2    0.648825    0.310980    1.015778    51.00000   -1.20000
H11B  2    0.622090    0.399354    1.015625    51.00000   -1.20000
AFIX   0
PART    2
O7'   4    0.568908    0.362370    0.900461   -51.00000    0.05295    0.04690 =
         0.05729   -0.00772   -0.01451    0.00125
C11'  1    0.648311    0.378847    0.980375   -51.00000    0.08942    0.05761 =
         0.08444   -0.02123   -0.02755    0.01121
AFIX  23
H11C  2    0.590599    0.374969    1.026897   -51.00000   -1.20000
H11D  2    0.688885    0.429513    0.980268   -51.00000   -1.20000
AFIX   0
C12'  1    0.760716    0.317439    0.986355   -51.00000    0.06651    0.15675 =
         0.13040   -0.03257   -0.02352    0.01394
AFIX 137
H12D  2    0.721821    0.269974    1.003056   -51.00000   -1.50000
H12E  2    0.835184    0.332287    1.027485   -51.00000   -1.50000
H12F  2    0.795941    0.311378    0.932289   -51.00000   -1.50000
HKLF    4
;
