# Supplementary material for: 3,4-Dibromo-2,5-bis­[(dieth­oxy­phosphor­yl)meth­yl]-1-phenyl­sulfonyl-1H-pyrrole
Source: Acta Crystallogr Sect E Struct Rep Online. 2011 Aug 2;67(Pt 9):o2212–3. doi: 10.1107/S1600536811030273 (PMC3200636; doi:10.1107/S1600536811030273)
Supplement: Supplementary file 2 [file e-67-o2212-Isup2.hkl]

# 
# h,k,l, Fc-squared, Fo-squared, sigma(Fo-squared) and status flag 
# 
data_I
_shelx_title ' SETHU in P2(1)/n' 
_shelx_refln_list_code          4 
_shelx_F_calc_maximum      321.92 
_exptl_crystal_F_000      1344.00 
_reflns_d_resolution_high  0.6998 
 
loop_ 
 _symmetry_equiv_pos_as_xyz 
 'x, y, z' 
 '-x+1/2, y+1/2, -z+1/2' 
 '-x, -y, -z' 
 'x-1/2, -y-1/2, z-1/2' 
 
_cell_length_a     9.6524 
_cell_length_b    17.5137 
_cell_length_c    15.8965 
_cell_angle_alpha  90.000 
_cell_angle_beta   95.506 
_cell_angle_gamma  90.000 
 
_shelx_F_squared_multiplier     1.000 
 
loop_ 
 _refln_index_h 
 _refln_index_k 
 _refln_index_l 
 _refln_F_squared_calc 
 _refln_F_squared_meas 
 _refln_F_squared_sigma 
 _refln_observed_status 
   2   0   0    52461.61    48386.84    756.80 o 
   4   0   0    24616.93    25255.96    362.16 o 
   6   0   0    25529.16    24631.04    432.33 o 
   8   0   0     1645.62     1528.85     55.19 o 
  10   0   0     1452.88     1594.89     78.06 o 
  12   0   0        6.83      -55.50     55.50 o 
   1   1   0      966.30      998.92     29.55 o 
   2   1   0     7493.97     8170.95     92.59 o 
   3   1   0     1013.01     1017.98     12.98 o 
   4   1   0     2501.32     2823.99     30.36 o 
   5   1   0     4961.97     5276.74     58.11 o 
   6   1   0       85.83       30.53      9.88 o 
   7   1   0       78.47      106.47     19.30 o 
   8   1   0      520.46      512.97     30.09 o 
   9   1   0     1264.33     1184.55     38.11 o 
  10   1   0      599.26      565.00     34.38 o 
  11   1   0       31.27       77.18     33.59 o 
  12   1   0      262.62      299.31     42.19 o 
  13   1   0       37.86       43.24     48.52 o 
   0   2   0     4994.39     3910.88     69.33 o 
   1   2   0       90.52      118.72      3.43 o 
   2   2   0     3079.92     3363.91     50.82 o 
   3   2   0      547.46      472.88     10.53 o 
   4   2   0     1856.90     1621.27     19.82 o 
   5   2   0        1.29        6.29      5.40 o 
   6   2   0       14.53        8.58      9.94 o 
   7   2   0     1072.41     1113.43     23.87 o 
   8   2   0      137.01       90.02     15.15 o 
   9   2   0      294.24      272.49     27.36 o 
  10   2   0       67.10       21.54     28.54 o 
  11   2   0        3.15       10.49     33.35 o 
  12   2   0      187.94      107.17     39.92 o 
  13   2   0       69.81      129.41     58.47 o 
   1   3   0     4480.60     4832.81     54.82 o 
   2   3   0    16801.27    16678.14    206.55 o 
   3   3   0     2211.61     2262.27     38.64 o 
   4   3   0      324.65      342.59     18.00 o 
   5   3   0       74.74       45.05      6.68 o 
   6   3   0     6602.46     6546.01     62.26 o 
   7   3   0      383.97      420.06     12.57 o 
   8   3   0     3469.81     3506.79     46.36 o 
   9   3   0      432.45      334.53     28.26 o 
  10   3   0      727.17      616.25     34.27 o 
  11   3   0      137.87      139.84     35.27 o 
  12   3   0     1165.07     1229.78     50.35 o 
  13   3   0       46.96       -3.06     53.82 o 
   0   4   0    11483.78    11510.82    200.45 o 
   1   4   0      685.02      651.52     12.38 o 
   2   4   0     4194.02     4089.76     53.53 o 
   3   4   0     6005.16     5866.86     75.52 o 
   4   4   0     1022.54     1228.38     24.28 o 
   5   4   0        0.56        6.04      9.75 o 
   6   4   0        5.88       20.57      9.31 o 
   7   4   0     1939.81     1855.45     30.16 o 
   8   4   0     1392.09     1404.12     28.05 o 
   9   4   0       59.14       -2.27     20.03 o 
  10   4   0      595.27      581.02     33.88 o 
  11   4   0      127.13      106.55     33.28 o 
  12   4   0      126.39      142.26     39.96 o 
  13   4   0       21.46       64.64     75.05 o 
   1   5   0     4376.81     3961.57     51.92 o 
   2   5   0      618.05      617.62     15.86 o 
   3   5   0     1088.37     1228.75     20.88 o 
   4   5   0    11546.16    11807.42    148.58 o 
   5   5   0      250.55      201.08     18.31 o 
   6   5   0     2645.90     2642.03     36.29 o 
   7   5   0      624.43      597.07     19.32 o 
   8   5   0      341.74      376.81     18.26 o 
   9   5   0      601.56      587.12     25.86 o 
  10   5   0      326.51      344.70     34.03 o 
  11   5   0      241.66      214.50     36.35 o 
  12   5   0      301.64      269.21     41.80 o 
  13   5   0        0.43      -22.71     51.05 o 
   0   6   0    38432.79    32837.87    566.31 o 
   1   6   0     2160.04     2239.30     32.65 o 
   2   6   0      208.65      233.44     13.88 o 
   3   6   0      118.75      176.54     27.85 o 
   4   6   0    28503.69    27634.68    340.53 o 
   5   6   0       83.29       83.84     10.51 o 
   6   6   0    15300.10    15348.80    181.99 o 
   7   6   0      613.17      604.32     17.16 o 
   8   6   0      815.20      795.99     21.05 o 
   9   6   0      137.33      141.38     19.31 o 
  10   6   0     3753.24     4025.89     74.88 o 
  11   6   0        6.10      -34.75     34.75 o 
  12   6   0      145.08      109.28     54.88 o 
  13   6   0        0.22       -7.72     92.23 o 
   1   7   0    30976.95    31954.01    390.35 o 
   2   7   0     5853.80     5639.48     65.81 o 
   3   7   0      416.06      374.57     14.24 o 
   4   7   0       43.12       60.24     15.52 o 
   5   7   0     7362.59     7254.42     86.83 o 
   6   7   0     4461.13     4257.85     56.30 o 
   7   7   0       90.34       49.06     14.32 o 
   8   7   0      953.95     1016.73     25.51 o 
   9   7   0     1254.00     1195.14     34.82 o 
  10   7   0      212.39      129.07     32.58 o 
  11   7   0      111.52      112.60     36.64 o 
  12   7   0      528.08      551.84     51.42 o 
  13   7   0      137.16      151.46     54.37 o 
   0   8   0      236.30      361.12     18.32 o 
   1   8   0     2902.26     3116.53     44.74 o 
   2   8   0      165.29      217.18     12.20 o 
   3   8   0      782.16      930.53     19.05 o 
   4   8   0      383.11      410.33     20.25 o 
   5   8   0     1215.42     1235.28     35.12 o 
   6   8   0       77.91       79.95     12.47 o 
   7   8   0      409.08      478.72     19.52 o 
   8   8   0      564.18      601.92     26.82 o 
   9   8   0        1.19      -10.50     19.74 o 
  10   8   0      260.28      221.51     33.74 o 
  11   8   0       96.08       88.09     37.32 o 
  12   8   0        4.12       69.72     48.38 o 
   1   9   0      801.12      760.16     21.23 o 
   2   9   0     8243.19     8378.07    108.65 o 
   3   9   0      136.96       94.19      8.56 o 
   4   9   0     1319.36     1326.74     30.36 o 
   5   9   0      121.14      135.98     21.78 o 
   6   9   0     4399.11     4403.39     68.80 o 
   7   9   0        5.55        6.99     21.68 o 
   8   9   0     1933.73     2031.27     49.29 o 
   9   9   0      367.65      325.79     26.87 o 
  10   9   0        7.72      -33.19     33.19 o 
  11   9   0       54.19       58.09     45.13 o 
  12   9   0      437.91      458.94     53.64 o 
   0  10   0      570.70      542.08     49.14 o 
   1  10   0     6988.43     7363.76     97.02 o 
   2  10   0      688.33      626.38     19.98 o 
   3  10   0     5833.47     5649.98     68.57 o 
   4  10   0     1358.17     1233.25     41.23 o 
   5  10   0     1232.13     1247.23     37.61 o 
   6  10   0       13.38        3.31     25.50 o 
   7  10   0     2573.00     2437.15     49.80 o 
   8  10   0     1359.22     1387.05     39.40 o 
   9  10   0      390.59      407.66     29.23 o 
  10  10   0      546.11      617.99     39.63 o 
  11  10   0      477.36      457.15     48.64 o 
  12  10   0       28.61       77.06     91.61 o 
   1  11   0      199.01      153.77     15.22 o 
   2  11   0      338.77      374.53     17.64 o 
   3  11   0       17.11       56.09     11.22 o 
   4  11   0       54.09       69.26     17.77 o 
   5  11   0      840.54      903.78     33.11 o 
   6  11   0      612.84      574.86     26.94 o 
   7  11   0      120.32       50.70     24.51 o 
   8  11   0      227.78      214.07     30.03 o 
   9  11   0      293.13      288.82     28.60 o 
  10  11   0       58.43       43.26     35.37 o 
  11  11   0       63.19      173.49     59.09 o 
  12  11   0        0.95       78.45     56.23 o 
   0  12   0    10554.03    10421.71    191.15 o 
   1  12   0      949.44      919.39     27.89 o 
   2  12   0     3324.07     3098.61     50.15 o 
   3  12   0     8588.37     8158.56     96.70 o 
   4  12   0     2409.97     2484.13     46.57 o 
   5  12   0     2755.58     2466.44     54.08 o 
   6  12   0     3844.98     3885.68     67.10 o 
   7  12   0       21.49       -3.70     26.02 o 
   8  12   0       45.40       13.57     27.47 o 
   9  12   0       60.58       11.60     29.12 o 
  10  12   0      239.89      186.44     50.35 o 
  11  12   0      218.65      358.82     66.48 o 
  12  12   0        0.65        5.66     94.35 o 
   1  13   0     1679.12     1769.97     37.05 o 
   2  13   0     2887.50     2643.70     46.32 o 
   3  13   0     4061.03     3856.01     52.85 o 
   4  13   0       96.25      111.95     20.01 o 
   5  13   0     1529.56     1514.94     47.82 o 
   6  13   0      493.78      538.31     28.98 o 
   7  13   0        1.87       10.49     28.32 o 
   8  13   0      118.30      132.61     31.40 o 
   9  13   0      964.76     1083.24     39.91 o 
  10  13   0      149.31      267.76     49.22 o 
  11  13   0      295.51      376.56     72.17 o 
   0  14   0       42.55       23.07     25.45 o 
   1  14   0      628.27      557.64     23.73 o 
   2  14   0      118.90       85.13     20.30 o 
   3  14   0      363.17      292.79     16.24 o 
   4  14   0      280.70      292.09     24.07 o 
   5  14   0        3.19      -25.87     25.87 o 
   6  14   0       95.12       69.21     27.31 o 
   7  14   0      408.57      423.77     32.90 o 
   8  14   0       53.13       61.53     38.71 o 
   9  14   0        9.78      -41.61     41.61 o 
  10  14   0       69.28       39.75     45.57 o 
  11  14   0      278.59      346.27     55.09 o 
   1  15   0       21.90       16.97     19.44 o 
   2  15   0     2324.63     2135.44     45.28 o 
   3  15   0      325.22      284.53     39.92 o 
   4  15   0      945.13      773.89     30.68 o 
   5  15   0      142.43      171.45     29.67 o 
   6  15   0       63.92       76.55     27.60 o 
   7  15   0        9.97       54.81     35.20 o 
   8  15   0      167.44      166.46     39.59 o 
   9  15   0        1.24      -11.06     52.72 o 
  10  15   0        1.66       -4.39     48.90 o 
   0  16   0     1109.37     1062.72     46.29 o 
   1  16   0     1484.41     1466.03     39.60 o 
   2  16   0        1.23       -2.15     25.50 o 
   3  16   0     5180.33     5169.66    104.60 o 
   4  16   0      792.30      785.89     31.22 o 
   5  16   0      311.49      284.90     28.33 o 
   6  16   0       48.67       74.66     35.44 o 
   7  16   0      821.98      907.20     46.57 o 
   8  16   0      220.55      295.12     51.61 o 
   9  16   0      233.51      375.20     62.67 o 
  10  16   0      154.56      120.88     53.86 o 
   1  17   0     4403.09     4329.94     70.61 o 
   2  17   0      122.07      105.78     26.58 o 
   3  17   0       23.75       48.29     25.86 o 
   4  17   0        8.97      -26.74     26.74 o 
   5  17   0      774.04      820.40     44.46 o 
   6  17   0      133.32       93.54     35.50 o 
   7  17   0      232.73      285.65     54.83 o 
   8  17   0       50.00       32.58     57.03 o 
   9  17   0       22.07       10.38    101.32 o 
  10  17   0       30.12       22.39     85.38 o 
   0  18   0     1145.73     1286.89    114.56 o 
   1  18   0       63.49      137.43     26.67 o 
   2  18   0      141.15       89.90     28.31 o 
   3  18   0      214.65      166.19     29.56 o 
   4  18   0       58.20       66.96     30.21 o 
   5  18   0       32.76       37.29     30.37 o 
   6  18   0      266.29      256.35     42.34 o 
   7  18   0      282.73      323.83     58.27 o 
   8  18   0       26.79      -39.41     57.37 o 
   9  18   0      222.21      185.12     67.13 o 
   1  19   0      864.56      782.23     34.75 o 
   2  19   0      655.07      721.90     36.54 o 
   3  19   0       15.14       58.12     30.38 o 
   4  19   0       19.06       43.43     29.35 o 
   5  19   0      389.32      406.40     41.31 o 
   6  19   0      237.46      320.51     53.73 o 
   7  19   0       73.13       25.39     54.06 o 
   8  19   0       48.25      143.52     63.83 o 
   0  20   0      961.96      885.84     53.01 o 
   1  20   0      166.33      245.38     31.83 o 
   2  20   0      100.61       58.90     30.30 o 
   3  20   0      148.68      205.45     32.79 o 
   4  20   0      105.44       86.10     41.16 o 
   5  20   0       93.77      138.45     51.91 o 
   6  20   0      144.14      150.14     76.40 o 
   7  20   0      110.81      201.38     58.88 o 
   8  20   0        9.53      -64.36     64.36 o 
   1  21   0      223.02      271.39     36.63 o 
   2  21   0       75.33      106.43     34.17 o 
   3  21   0        0.64       47.31     38.60 o 
   4  21   0       47.20       52.58     49.70 o 
   5  21   0       72.58       77.60     53.97 o 
   6  21   0       88.77       74.35     61.28 o 
   7  21   0       74.93      127.43     96.57 o 
   0  22   0        8.56       25.54     61.90 o 
   1  22   0      234.40      337.81     45.49 o 
   2  22   0        9.04       47.37     41.01 o 
   3  22   0      518.32      541.68     47.23 o 
   4  22   0      203.56      240.01     44.95 o 
   5  22   0       41.23      -13.30     60.85 o 
   6  22   0        2.73      -59.14     59.14 o 
   1  23   0      312.23      318.90     60.61 o 
   2  23   0      129.62      186.25     62.25 o 
   3  23   0      153.16      190.16    116.22 o 
   4  23   0       24.08      -50.46     56.98 o 
   5  23   0      331.28      431.11    115.48 o 
   0  24   0       13.10      101.23     76.40 o 
   1  24   0       35.45      -55.22     55.22 o 
   2  24   0        5.26      -36.41     60.83 o 
   3  24   0      321.91      293.17     66.72 o 
 -13   0   1       23.78      -89.99     89.99 o 
 -11   0   1     1091.64     1106.28     60.43 o 
  -9   0   1     3055.32     2851.98    166.66 o 
  -7   0   1     1446.09     1289.52     48.15 o 
  -5   0   1     2117.74     2003.69     31.83 o 
  -3   0   1    27708.11    28559.04    290.40 o 
  -1   0   1    39220.43    28057.29    853.36 o 
   1   0   1     9773.60     9210.19    204.22 o 
   3   0   1    14582.27    14419.90    181.77 o 
   5   0   1     5140.16     4542.12     89.69 o 
   7   0   1     1085.37      988.38     42.47 o 
   9   0   1      553.60      465.59     41.79 o 
  11   0   1      441.41      482.37     53.47 o 
  13   0   1       52.00       86.80     91.04 o 
 -13   1   1       54.08       69.69     58.76 o 
 -12   1   1       91.37       44.86     52.65 o 
 -11   1   1      936.34      962.04     40.56 o 
 -10   1   1        1.69       46.24     28.54 o 
  -9   1   1     5427.16     5250.21     94.33 o 
  -8   1   1       53.13       60.34     22.26 o 
  -7   1   1     1226.41     1145.69     25.32 o 
  -6   1   1      205.76      216.46     16.23 o 
  -5   1   1    18205.32    19063.38    169.10 o 
  -4   1   1     5152.66     5268.95     43.83 o 
  -3   1   1    14700.76    15853.66    114.69 o 
  -2   1   1    15438.39    16588.36    138.55 o 
  -1   1   1      428.32      430.14     10.68 o 
   1   1   1     3786.91     4059.53     31.28 o 
   2   1   1      134.52      107.86      8.24 o 
   3   1   1    11326.36    11588.20    128.87 o 
   4   1   1      109.65       94.42     17.00 o 
   5   1   1    11754.07    12306.08    128.33 o 
   6   1   1     1641.07     1509.89     26.85 o 
   7   1   1     1784.60     1591.03     36.98 o 
   8   1   1      159.41      151.73     26.21 o 
   9   1   1     3077.27     2979.17     58.37 o 
  10   1   1       44.83       52.45     29.03 o 
  11   1   1      535.64      557.61     38.40 o 
  12   1   1      159.18      181.83     40.51 o 
  13   1   1       56.19       19.98     50.89 o 
 -13   2   1      208.01      110.05     63.32 o 
 -12   2   1      143.41      100.10     39.80 o 
 -11   2   1      816.17      826.15     40.23 o 
 -10   2   1      781.48      837.37     57.94 o 
  -9   2   1      389.13      431.88     29.33 o 
  -8   2   1       33.30       30.41     14.70 o 
  -7   2   1    11993.97    11901.09    137.80 o 
  -6   2   1      215.54      188.56     10.63 o 
  -5   2   1      395.38      315.80      7.87 o 
  -4   2   1      539.54      579.41     10.46 o 
  -3   2   1    43278.70    43266.96    478.53 o 
  -2   2   1     2577.84     2915.83     34.87 o 
  -1   2   1      844.21      837.29     10.12 o 
   0   2   1     1062.30     1149.18     26.92 o 
   1   2   1     4790.05     5161.86     48.91 o 
   2   2   1     7220.72     7436.25     93.20 o 
   3   2   1    32677.05    33027.71    359.38 o 
   4   2   1     6179.10     6291.20     66.89 o 
   5   2   1       35.36        6.77     12.43 o 
   6   2   1      728.42      634.79     14.92 o 
   7   2   1    12699.87    12823.70    149.28 o 
   8   2   1     1397.57     1465.11     58.19 o 
   9   2   1      451.61      531.16     30.47 o 
  10   2   1     1771.87     1727.19     49.86 o 
  11   2   1      709.59      692.59     39.57 o 
  12   2   1       94.24      124.30     39.88 o 
  13   2   1      111.26      162.89     43.92 o 
 -13   3   1       91.22       76.90     65.97 o 
 -12   3   1      230.73      392.38     83.82 o 
 -11   3   1        5.81      -32.39     32.39 o 
 -10   3   1       22.84      -16.88     28.83 o 
  -9   3   1      293.14      364.48     38.11 o 
  -8   3   1      923.25      943.64     25.47 o 
  -7   3   1      983.43      967.85     15.35 o 
  -6   3   1     1367.67     1377.20     23.27 o 
  -5   3   1       24.04       60.83      7.90 o 
  -4   3   1     2026.55     2286.33     31.15 o 
  -3   3   1     5442.60     5281.60     69.47 o 
  -2   3   1     5905.79     7189.39     81.69 o 
  -1   3   1     2530.68     2535.82     29.78 o 
   0   3   1       64.20      103.35     10.95 o 
   1   3   1       93.48       91.28      6.95 o 
   2   3   1    21978.18    23103.71    283.41 o 
   3   3   1       80.67      120.21      8.17 o 
   4   3   1        5.12       17.95     11.04 o 
   5   3   1     2699.48     2915.05     35.67 o 
   6   3   1     1859.39     1861.47     41.90 o 
   7   3   1        4.18        0.28     13.64 o 
   8   3   1      227.87      237.33     12.63 o 
   9   3   1      804.09      851.25     33.64 o 
  10   3   1       24.25      -26.12     33.78 o 
  11   3   1      289.85      307.97     57.54 o 
  12   3   1      131.52      177.23     39.91 o 
  13   3   1        2.51       -7.35     40.50 o 
 -13   4   1       32.94       44.77     66.47 o 
 -12   4   1       12.10       28.68     43.20 o 
 -11   4   1      285.90      259.88     38.44 o 
 -10   4   1      246.18      276.81     31.91 o 
  -9   4   1      345.49      306.98     28.05 o 
  -8   4   1     2143.23     2238.15     43.56 o 
  -7   4   1     4250.74     4273.94     54.39 o 
  -6   4   1     1967.13     1776.95     20.78 o 
  -5   4   1      467.63      524.61     15.24 o 
  -4   4   1      899.50      864.75     20.39 o 
  -3   4   1    32942.05    32240.32    398.79 o 
  -2   4   1    30055.64    28873.50    351.98 o 
  -1   4   1    28185.72    27177.54    331.14 o 
   0   4   1    28454.82    26760.02    291.44 o 
   1   4   1    14237.90    14454.08    159.08 o 
   2   4   1       17.32       16.15      6.42 o 
   3   4   1    46472.77    46712.79    569.55 o 
   4   4   1     7327.34     8022.20    109.12 o 
   5   4   1      916.11     1109.45     19.66 o 
   6   4   1     1394.22     1365.61     23.14 o 
   7   4   1     3762.66     3577.07     45.95 o 
   8   4   1       76.13       43.21     13.75 o 
   9   4   1       74.64       73.12     20.85 o 
  10   4   1       10.43        8.27     30.66 o 
  11   4   1      201.81      159.38     37.51 o 
  12   4   1        9.01      -14.76     46.07 o 
  13   4   1       56.42       50.36     51.68 o 
 -13   5   1      132.86      122.79     61.07 o 
 -12   5   1      337.58      394.97     47.43 o 
 -11   5   1      318.39      383.70     37.55 o 
 -10   5   1       54.73       60.41     31.79 o 
  -9   5   1     2729.52     2659.09     42.41 o 
  -8   5   1      893.11      916.38     22.26 o 
  -7   5   1      205.80      194.63     10.82 o 
  -6   5   1     2508.14     2366.83     36.04 o 
  -5   5   1    24898.15    25208.80    282.66 o 
  -4   5   1       18.82       32.70      7.44 o 
  -3   5   1       52.87       74.40      8.28 o 
  -2   5   1     3796.83     4209.64     55.57 o 
  -1   5   1    12193.56    12534.20    154.92 o 
   0   5   1     5740.30     6410.83     81.05 o 
   1   5   1    28079.38    27507.54    335.59 o 
   2   5   1      941.77     1167.25     17.69 o 
   3   5   1      122.23       70.47      8.65 o 
   4   5   1      456.01      487.24     15.13 o 
   5   5   1    13163.98    13502.70    170.66 o 
   6   5   1     3990.16     4397.31     44.11 o 
   7   5   1        0.31        3.53     13.90 o 
   8   5   1     1978.44     1904.73     30.03 o 
   9   5   1     2472.67     2396.68     40.42 o 
  10   5   1      100.51       61.01     31.07 o 
  11   5   1      137.58      128.49     36.72 o 
  12   5   1      308.69      263.79     40.17 o 
  13   5   1      216.86      110.82     57.08 o 
 -13   6   1       29.57      -22.39     63.35 o 
 -12   6   1        1.76       -7.52     45.86 o 
 -11   6   1      236.27      245.90     36.58 o 
 -10   6   1     1024.05     1126.08     43.18 o 
  -9   6   1     1074.84     1115.06     25.38 o 
  -8   6   1      385.54      352.94     15.15 o 
  -7   6   1       36.14        9.88     13.43 o 
  -6   6   1     1785.25     1749.33     27.04 o 
  -5   6   1      830.44      731.08     17.17 o 
  -4   6   1     7518.81     7759.94    102.55 o 
  -3   6   1      815.65      814.65     22.97 o 
  -2   6   1      118.64      174.14     10.05 o 
  -1   6   1      257.86      298.84     10.10 o 
   0   6   1     8466.67     8400.33    105.96 o 
   1   6   1     1634.47     1709.11     26.66 o 
   2   6   1        2.95       10.63      6.24 o 
   3   6   1      318.31      350.27     19.43 o 
   4   6   1     5916.32     5909.25     78.31 o 
   5   6   1      312.91      300.19     14.35 o 
   6   6   1      410.35      544.82     17.61 o 
   7   6   1      426.16      383.30     18.13 o 
   8   6   1      487.75      475.98     19.39 o 
   9   6   1      743.01      746.20     28.31 o 
  10   6   1      787.55      931.34     41.06 o 
  11   6   1      198.19      168.76     37.64 o 
  12   6   1        2.66      -16.67     40.44 o 
  13   6   1        1.92      -37.48     52.41 o 
 -13   7   1      187.87      256.34     94.44 o 
 -12   7   1       66.80       20.78     48.82 o 
 -11   7   1        1.37      -34.91     34.91 o 
 -10   7   1        6.24       13.91     30.66 o 
  -9   7   1      596.11      635.11     24.43 o 
  -8   7   1     1206.19     1322.52     26.63 o 
  -7   7   1      328.14      451.42     19.70 o 
  -6   7   1      695.32      798.61     19.51 o 
  -5   7   1     2426.82     2810.83     46.29 o 
  -4   7   1      220.11      189.82     12.69 o 
  -3   7   1      737.17      678.26     18.97 o 
  -2   7   1      150.61      176.53     12.14 o 
  -1   7   1     7757.46     7848.00     99.96 o 
   0   7   1      423.78      422.04     13.26 o 
   1   7   1    13453.45    13904.34    172.91 o 
   2   7   1      936.52     1083.00     19.86 o 
   3   7   1        6.41       23.96      7.62 o 
   4   7   1       87.24       82.53     10.30 o 
   5   7   1      943.68     1127.41     26.04 o 
   6   7   1      839.86     1003.19     25.72 o 
   7   7   1      179.64      188.86     15.58 o 
   8   7   1      191.54      165.40     20.42 o 
   9   7   1      226.11      198.05     25.23 o 
  10   7   1       78.31      111.28     34.40 o 
  11   7   1       53.96        1.64     35.58 o 
  12   7   1       54.70       82.21     42.07 o 
  13   7   1      207.82      249.91     61.64 o 
 -12   8   1       29.60      -17.13     49.92 o 
 -11   8   1      304.30      283.72     47.33 o 
 -10   8   1       14.82        4.11     31.79 o 
  -9   8   1      137.73      179.74     21.71 o 
  -8   8   1       70.77       70.25     23.47 o 
  -7   8   1     1421.94     1394.29     38.41 o 
  -6   8   1     2986.46     2614.57     47.34 o 
  -5   8   1      326.64      277.73     21.53 o 
  -4   8   1       33.10       24.24     12.23 o 
  -3   8   1    21332.96    21188.71    262.41 o 
  -2   8   1     4231.69     4591.86     62.70 o 
  -1   8   1     4796.21     4854.89     65.24 o 
   0   8   1      776.69      756.56     18.28 o 
   1   8   1    14718.61    14415.22    179.78 o 
   2   8   1        9.47        0.95      9.30 o 
   3   8   1    10181.17     9102.90    104.38 o 
   4   8   1     5722.42     5734.82     90.67 o 
   5   8   1        9.49       10.03     18.53 o 
   6   8   1     2011.98     1928.93     40.03 o 
   7   8   1     2248.90     2163.14     35.35 o 
   8   8   1     1023.54      974.49     29.24 o 
   9   8   1       71.57       32.66     24.19 o 
  10   8   1      456.65      448.29     36.27 o 
  11   8   1      443.70      342.07     41.62 o 
  12   8   1        0.34       -8.94     57.34 o 
 -12   9   1       35.95        5.54     62.60 o 
 -11   9   1      324.80      219.76     46.36 o 
 -10   9   1        6.52      -30.22     30.22 o 
  -9   9   1       35.45        0.17     23.16 o 
  -8   9   1      468.53      547.15     30.51 o 
  -7   9   1      245.58      238.54     23.40 o 
  -6   9   1      790.01      846.37     27.95 o 
  -5   9   1        0.66       -8.04     15.49 o 
  -4   9   1     4396.25     4744.41     67.65 o 
  -3   9   1      476.37      436.21     17.29 o 
  -2   9   1    12880.21    13083.63    164.99 o 
  -1   9   1      328.56      272.80     13.78 o 
   0   9   1      947.34      932.82     22.37 o 
   1   9   1      395.51      464.01     15.32 o 
   2   9   1    13484.24    13193.14    148.45 o 
   3   9   1       88.34       32.90     14.41 o 
   4   9   1     3705.02     3752.88     65.03 o 
   5   9   1     1952.84     1775.40     67.04 o 
   6   9   1      381.29      414.94     27.71 o 
   7   9   1       45.50       57.40     18.64 o 
   8   9   1       19.04       -2.47     22.73 o 
   9   9   1       89.02      120.78     26.55 o 
  10   9   1       45.98       28.05     33.29 o 
  11   9   1        7.94       -6.64     37.65 o 
  12   9   1       11.47        4.50     54.03 o 
 -12  10   1       88.59      101.86     51.36 o 
 -11  10   1       27.79      -64.44     64.44 o 
 -10  10   1       86.70       26.70     33.42 o 
  -9  10   1       34.13       29.26     30.45 o 
  -8  10   1      179.93      117.69     27.33 o 
  -7  10   1      765.36      810.63     30.00 o 
  -6  10   1      447.98      435.87     23.67 o 
  -5  10   1        6.99      -13.40     17.56 o 
  -4  10   1       21.74       -5.91     15.86 o 
  -3  10   1     4980.51     5243.15     72.96 o 
  -2  10   1      205.98      120.32     14.33 o 
  -1  10   1     5497.00     5781.99     78.38 o 
   0  10   1     3668.50     3875.83     55.38 o 
   1  10   1      234.12      222.02     22.84 o 
   2  10   1     2266.45     2236.81     32.99 o 
   3  10   1     4505.99     4691.38     58.63 o 
   4  10   1     3827.58     3756.59     66.37 o 
   5  10   1      802.36      747.47     29.27 o 
   6  10   1      227.89      262.30     35.04 o 
   7  10   1       96.89      118.75     25.01 o 
   8  10   1       25.87       52.87     23.95 o 
   9  10   1      124.57       84.89     26.75 o 
  10  10   1      237.25      325.15     35.93 o 
  11  10   1        5.91       11.65     37.34 o 
  12  10   1       76.54      217.94     55.44 o 
 -12  11   1        7.97       18.68     51.57 o 
 -11  11   1      192.39      221.41     48.84 o 
 -10  11   1       78.40      121.91     42.66 o 
  -9  11   1     1238.27     1254.88     46.78 o 
  -8  11   1       11.98       11.57     27.57 o 
  -7  11   1      100.52       86.39     23.68 o 
  -6  11   1      192.50      194.87     23.59 o 
  -5  11   1     4867.33     4861.96     73.79 o 
  -4  11   1      513.97      458.24     21.01 o 
  -3  11   1      119.59      108.94     15.43 o 
  -2  11   1     2110.20     2086.29     37.67 o 
  -1  11   1     9099.93     9260.15    120.46 o 
   0  11   1       38.83       51.44     13.53 o 
   1  11   1     3784.38     3556.41     53.55 o 
   2  11   1     2491.75     2352.63     35.38 o 
   3  11   1     3338.44     3396.29     46.38 o 
   4  11   1     1752.11     1619.93     44.94 o 
   5  11   1     6284.23     6053.41    100.24 o 
   6  11   1      504.85      544.37     31.33 o 
   7  11   1       59.77        8.01     33.35 o 
   8  11   1       14.20       -9.94     24.60 o 
   9  11   1     1306.55     1347.90     39.81 o 
  10  11   1      143.90      238.58     39.39 o 
  11  11   1      193.23      193.35     51.42 o 
  12  11   1       33.66      -53.78     53.78 o 
 -12  12   1       20.33      -35.59     68.02 o 
 -11  12   1      302.96      382.49     53.69 o 
 -10  12   1      388.53      418.54     48.62 o 
  -9  12   1      246.60      333.43     31.69 o 
  -8  12   1      200.82      184.75     30.48 o 
  -7  12   1      260.13      240.84     27.59 o 
  -6  12   1     3800.82     3627.80     63.44 o 
  -5  12   1     2288.57     2337.12     42.28 o 
  -4  12   1     6038.34     5946.16    102.45 o 
  -3  12   1     1630.93     1765.91     42.21 o 
  -2  12   1     2570.37     2420.57     41.88 o 
  -1  12   1       11.25       59.06     15.38 o 
   0  12   1    12894.73    12426.19    159.53 o 
   1  12   1      699.74      702.64     35.43 o 
   2  12   1     3053.49     3248.28     45.01 o 
   3  12   1      521.87      553.59     18.37 o 
   4  12   1     2795.78     2751.71     48.78 o 
   5  12   1     1340.89     1386.10     44.01 o 
   6  12   1     2715.28     2725.44     70.68 o 
   7  12   1      252.98      264.29     28.29 o 
   8  12   1      277.03      255.18     31.33 o 
   9  12   1      102.50      143.50     29.93 o 
  10  12   1       97.14       94.58     38.34 o 
  11  12   1      142.57      215.11     49.15 o 
 -11  13   1      149.44      157.43     79.47 o 
 -10  13   1       49.02       23.66     46.88 o 
  -9  13   1      254.59      304.51     81.37 o 
  -8  13   1      187.71      175.52     30.79 o 
  -7  13   1       66.44       93.91     27.21 o 
  -6  13   1        3.06       -1.30     24.05 o 
  -5  13   1      634.69      652.96     43.67 o 
  -4  13   1      577.48      568.50     25.05 o 
  -3  13   1      557.77      588.51     19.22 o 
  -2  13   1       68.40       62.36     27.02 o 
  -1  13   1      302.74      339.76     19.68 o 
   0  13   1      177.30      320.65     22.83 o 
   1  13   1        1.55       25.92     18.41 o 
   2  13   1       65.74       83.44     14.60 o 
   3  13   1      416.53      450.51     19.83 o 
   4  13   1      775.20      716.13     27.52 o 
   5  13   1       22.06       -4.54     50.92 o 
   6  13   1       55.74       62.12     29.50 o 
   7  13   1       15.74       12.61     27.51 o 
   8  13   1       74.47       78.58     43.99 o 
   9  13   1        9.47       -8.93     29.34 o 
  10  13   1        0.66      -21.65     45.51 o 
  11  13   1       26.82       -3.72     50.81 o 
 -11  14   1      103.53       96.85     54.00 o 
 -10  14   1       16.51       35.95     46.85 o 
  -9  14   1      189.30      145.09     62.99 o 
  -8  14   1       38.08       40.08     37.33 o 
  -7  14   1     1993.89     2087.66     54.06 o 
  -6  14   1       23.61       78.80     31.84 o 
  -5  14   1       67.13       86.48     22.50 o 
  -4  14   1       28.86        1.08     20.63 o 
  -3  14   1     1278.84     1297.49     33.47 o 
  -2  14   1     1257.81     1303.59     42.46 o 
  -1  14   1      337.22      352.75     22.10 o 
   0  14   1     1001.38     1061.91     33.16 o 
   1  14   1     1846.40     1724.57     38.29 o 
   2  14   1       47.52       66.38     15.20 o 
   3  14   1     1749.71     1671.02     33.33 o 
   4  14   1     3657.74     3472.07     60.20 o 
   5  14   1     1284.05     1290.23     47.90 o 
   6  14   1      242.65      235.05     32.61 o 
   7  14   1     2895.09     2754.52     60.35 o 
   8  14   1      151.94      165.46     39.27 o 
   9  14   1       32.45       14.17     35.25 o 
  10  14   1       75.88       60.91     47.57 o 
  11  14   1      190.80      146.87     53.17 o 
 -11  15   1       10.73       48.61     95.74 o 
 -10  15   1       73.99      -17.26     50.11 o 
  -9  15   1      141.27       67.71     56.82 o 
  -8  15   1      882.93      947.36     57.87 o 
  -7  15   1      438.33      558.28     41.85 o 
  -6  15   1     1317.28     1473.93     45.74 o 
  -5  15   1        0.18      -24.45     24.45 o 
  -4  15   1     1793.85     1691.07     43.32 o 
  -3  15   1       28.26       42.15     21.94 o 
  -2  15   1     2682.67     2720.21     50.55 o 
  -1  15   1      151.25      114.92     21.27 o 
   0  15   1       14.94      -26.63     26.63 o 
   1  15   1      119.10       73.65     24.07 o 
   2  15   1      981.02      986.89     35.27 o 
   3  15   1       59.18       37.81     21.67 o 
   4  15   1      857.56      808.24     49.78 o 
   5  15   1      153.88      211.11     32.50 o 
   6  15   1      732.58      829.24     41.38 o 
   7  15   1      186.90      218.67     43.22 o 
   8  15   1      417.30      359.13     42.84 o 
   9  15   1      170.30      201.15     69.05 o 
  10  15   1      117.29      192.24     49.00 o 
 -10  16   1       24.75       21.81     48.77 o 
  -9  16   1        0.36      -56.86     56.86 o 
  -8  16   1      548.82      530.66     54.21 o 
  -7  16   1       48.03       33.19     46.35 o 
  -6  16   1      906.85      865.02     42.35 o 
  -5  16   1      321.87      287.65     30.30 o 
  -4  16   1       82.82      121.95     25.51 o 
  -3  16   1       38.07       64.71     24.82 o 
  -2  16   1     1441.52     1492.29     74.32 o 
  -1  16   1       25.00      -16.57     21.55 o 
   0  16   1     1107.04     1173.38     46.93 o 
   1  16   1      655.70      629.87     33.55 o 
   2  16   1      424.36      406.31     26.50 o 
   3  16   1      100.54      116.86     24.20 o 
   4  16   1        4.24       13.43     24.08 o 
   5  16   1       54.71       90.42     33.72 o 
   6  16   1      433.66      382.94     47.22 o 
   7  16   1       12.04       31.27     38.05 o 
   8  16   1      114.99      127.66     43.53 o 
   9  16   1       12.05       93.60     43.72 o 
  10  16   1        0.44      -50.44     50.44 o 
 -10  17   1      101.81      153.43     65.09 o 
  -9  17   1      240.03      262.77     67.30 o 
  -8  17   1       37.01        1.13     56.61 o 
  -7  17   1       13.68      -26.02     51.04 o 
  -6  17   1      420.16      430.04     37.24 o 
  -5  17   1      946.37      875.21     38.30 o 
  -4  17   1      190.48      220.12     32.08 o 
  -3  17   1       84.15       92.00     26.84 o 
  -2  17   1      175.28      189.94     49.19 o 
  -1  17   1      758.80      870.47     32.04 o 
   0  17   1       17.46       48.58     23.76 o 
   1  17   1      466.26      431.16     27.81 o 
   2  17   1      206.82      162.74     25.96 o 
   3  17   1      505.43      556.71     29.98 o 
   4  17   1       79.77      136.20     35.07 o 
   5  17   1     1059.88      962.39     44.20 o 
   6  17   1      445.59      466.18     41.35 o 
   7  17   1       54.16       42.69     39.42 o 
   8  17   1       63.08      109.13     52.72 o 
   9  17   1      457.39      441.82     54.73 o 
  -9  18   1       53.18      -63.47     63.47 o 
  -8  18   1      190.60      224.26     57.66 o 
  -7  18   1       32.52       23.08     53.75 o 
  -6  18   1      980.87      906.60     59.44 o 
  -5  18   1      229.59      306.54     33.96 o 
  -4  18   1     2076.85     2105.48     53.71 o 
  -3  18   1       10.00      -13.70     26.42 o 
  -2  18   1      146.01       70.39     27.86 o 
  -1  18   1       24.35       15.41     26.37 o 
   0  18   1     2436.28     2414.41     63.68 o 
   1  18   1        9.66      -11.11     26.48 o 
   2  18   1       78.45       42.36     26.65 o 
   3  18   1      100.17       93.81     27.57 o 
   4  18   1     1397.27     1401.07     45.83 o 
   5  18   1       77.23       90.54     36.68 o 
   6  18   1      516.10      538.17     42.66 o 
   7  18   1        5.86      -14.78     41.37 o 
   8  18   1      170.04      159.65    112.78 o 
   9  18   1       43.14       26.88     58.31 o 
  -8  19   1        9.65      -31.76     57.67 o 
  -7  19   1       38.26       49.63     57.50 o 
  -6  19   1      145.44      181.26     59.24 o 
  -5  19   1        5.78      -46.81     46.81 o 
  -4  19   1      117.61       96.05     56.32 o 
  -3  19   1        5.87      -12.03     28.40 o 
  -2  19   1       53.19       48.75     27.94 o 
  -1  19   1      112.90      137.25     28.63 o 
   0  19   1        4.55       22.45     28.05 o 
   1  19   1       14.34        3.01     46.55 o 
   2  19   1        8.22      -24.08     26.76 o 
   3  19   1      547.20      619.16     46.25 o 
   4  19   1       54.24      102.34     32.12 o 
   5  19   1      128.24      147.86     58.14 o 
   6  19   1      245.88      308.43     53.17 o 
   7  19   1       83.78       10.18     54.71 o 
   8  19   1       45.32       88.82     64.28 o 
  -8  20   1        1.09      -63.93     63.93 o 
  -7  20   1       24.09       62.13     57.34 o 
  -6  20   1        9.25      -11.43     52.70 o 
  -5  20   1      221.50      271.81     45.63 o 
  -4  20   1        3.79      -31.06     38.31 o 
  -3  20   1      733.27      645.58     57.73 o 
  -2  20   1       24.29       41.59     31.02 o 
  -1  20   1       33.71       31.67     29.25 o 
   0  20   1       27.92       71.06     29.92 o 
   1  20   1     1068.32     1122.89     40.59 o 
   2  20   1        0.45       15.52     29.68 o 
   3  20   1      885.16      907.22     40.96 o 
   4  20   1       91.95       90.17     32.36 o 
   5  20   1       49.70       33.24     40.71 o 
   6  20   1       52.39      -50.31     53.10 o 
   7  20   1      332.29      340.39     61.75 o 
   8  20   1        4.93      -35.54     62.30 o 
  -7  21   1       33.40      110.22     64.39 o 
  -6  21   1      184.38      171.96     61.23 o 
  -5  21   1        5.64      -44.42     44.42 o 
  -4  21   1      406.55      351.90     43.27 o 
  -3  21   1        5.37       -7.36     39.93 o 
  -2  21   1     1255.79     1441.91     54.99 o 
  -1  21   1      308.30      287.83     41.79 o 
   0  21   1        9.35       -1.74     32.06 o 
   1  21   1      235.65      388.56     36.24 o 
   2  21   1      729.78      726.22     52.26 o 
   3  21   1        2.48      -17.23     33.76 o 
   4  21   1      206.60      209.44     38.00 o 
   5  21   1        0.35       16.15     56.82 o 
   6  21   1       90.44      189.73     56.53 o 
   7  21   1       56.91       17.68     94.65 o 
  -6  22   1       32.87       57.92     64.28 o 
  -5  22   1       45.80       84.22     48.66 o 
  -4  22   1        0.71       29.40     42.00 o 
  -3  22   1       37.86       38.04     49.91 o 
  -2  22   1       58.99       53.95     41.53 o 
  -1  22   1       12.04       81.28     43.01 o 
   0  22   1       76.34       66.82     50.21 o 
   1  22   1       75.25      140.27     40.99 o 
   2  22   1        5.64      -22.90     42.50 o 
   3  22   1        2.69      -23.21     51.57 o 
   4  22   1        2.01        6.31     57.96 o 
   5  22   1      387.28      404.56     62.03 o 
   6  22   1       15.02       -1.29     90.82 o 
  -5  23   1        4.41       45.40     63.99 o 
  -4  23   1       34.81      -19.62     52.08 o 
  -3  23   1        1.37        0.80     85.86 o 
  -2  23   1       53.73       97.02     43.32 o 
  -1  23   1      234.04      300.03    100.27 o 
   0  23   1        4.81       -5.71     43.53 o 
   1  23   1       91.47      119.70     75.31 o 
   2  23   1      125.00      153.30     57.89 o 
   3  23   1      180.38      259.87     96.88 o 
   4  23   1       18.64       40.36     62.59 o 
   5  23   1       32.99       -9.81     74.88 o 
  -3  24   1        0.51      137.66     64.00 o 
  -2  24   1      142.02      129.31     62.77 o 
  -1  24   1       11.81      -52.85     52.85 o 
   0  24   1      593.39      564.14     62.51 o 
   1  24   1        0.98      -15.08     63.81 o 
   2  24   1      257.90      298.01    141.39 o 
   3  24   1        1.33       -0.29     55.68 o 
 -12   0   2       22.82      -81.11     81.11 o 
 -10   0   2     1325.96     1435.71     66.62 o 
  -8   0   2      362.97      307.65     32.40 o 
  -6   0   2    15375.13    15442.52    197.08 o 
  -4   0   2    25185.77    26188.98    265.82 o 
  -2   0   2     6448.93     6564.91     62.85 o 
   0   0   2   103634.05    61974.82   3000.45 o 
   2   0   2     3751.92     4225.98     54.45 o 
   4   0   2    28851.56    29949.72    372.23 o 
   6   0   2     9252.70     9081.94    169.40 o 
   8   0   2      296.34      422.02     34.68 o 
  10   0   2     1392.26     1539.38    126.45 o 
  12   0   2       22.46        5.67     54.73 o 
 -13   1   2        4.20      -64.77     64.77 o 
 -12   1   2      203.93      179.52    114.65 o 
 -11   1   2       75.61       80.67     50.86 o 
 -10   1   2      787.80      668.20     34.85 o 
  -9   1   2       31.56       89.22     32.85 o 
  -8   1   2       55.86       79.40     15.28 o 
  -7   1   2      856.02      922.04     21.32 o 
  -6   1   2       47.29       51.45      9.43 o 
  -5   1   2     3802.96     3789.01     33.27 o 
  -4   1   2      307.58      315.25      6.32 o 
  -3   1   2     2030.20     2205.74     19.69 o 
  -2   1   2     3698.76     3651.41     25.55 o 
  -1   1   2    11130.34    11720.70     75.60 o 
   0   1   2     2733.76     3212.30     28.96 o 
   1   1   2     1828.58     1620.57     12.89 o 
   2   1   2     7627.65     7392.21     62.12 o 
   3   1   2     3070.77     3029.32     33.33 o 
   4   1   2     3203.21     3496.48     43.47 o 
   5   1   2     4783.22     4601.01     51.57 o 
   6   1   2        8.65       -3.00     10.86 o 
   7   1   2       26.73        1.13     19.70 o 
   8   1   2     2362.32     2417.97     49.04 o 
   9   1   2      294.95      284.14     28.15 o 
  10   1   2      125.16       98.73     30.89 o 
  11   1   2       14.13       -3.26     33.66 o 
  12   1   2      291.20      318.26     43.50 o 
  13   1   2       28.66       68.23     45.45 o 
 -13   2   2       70.72       48.95     65.99 o 
 -12   2   2      252.26      246.53     44.02 o 
 -11   2   2       11.89       -7.14     33.38 o 
 -10   2   2      165.84      147.75     28.89 o 
  -9   2   2      426.89      475.33     28.83 o 
  -8   2   2      532.97      572.48     17.64 o 
  -7   2   2        8.47       20.53      9.05 o 
  -6   2   2        8.34       -3.31      7.00 o 
  -5   2   2     1178.38     1148.83     13.23 o 
  -4   2   2     1141.13     1474.44     16.10 o 
  -3   2   2      301.67      369.55      9.56 o 
  -2   2   2      117.86      104.40      5.10 o 
  -1   2   2    25172.45    25382.53    209.65 o 
   0   2   2    13906.59    14358.18    118.07 o 
   1   2   2    65722.55    57733.99    475.32 o 
   2   2   2      227.73      257.74      9.81 o 
   3   2   2      166.90      161.30     10.98 o 
   4   2   2     5154.25     5359.65     63.06 o 
   5   2   2     2658.85     2543.58     36.48 o 
   6   2   2     1085.15     1131.15     17.31 o 
   7   2   2     5592.05     5713.25     73.31 o 
   8   2   2      343.05      413.30     26.63 o 
   9   2   2     1118.94      986.27     35.79 o 
  10   2   2      214.31      196.11     32.36 o 
  11   2   2       37.89       41.47     34.41 o 
  12   2   2       49.46       48.46     40.51 o 
  13   2   2      117.89      142.21     72.24 o 
 -13   3   2       17.27       23.06     60.11 o 
 -12   3   2     1445.84     1443.23     59.79 o 
 -11   3   2      162.47      194.10     35.15 o 
 -10   3   2      585.81      599.72     36.19 o 
  -9   3   2     1313.33     1253.74     31.56 o 
  -8   3   2     8817.37     9051.56     99.89 o 
  -7   3   2      469.18      556.23     14.21 o 
  -6   3   2     8227.18     8280.69     72.51 o 
  -5   3   2     1947.11     2100.07     25.18 o 
  -4   3   2     3159.22     2782.68     33.21 o 
  -3   3   2      542.79      537.43     11.78 o 
  -2   3   2    67016.93    60335.61    526.84 o 
  -1   3   2     3619.99     3959.78     36.42 o 
   0   3   2    12961.35    13323.78    117.19 o 
   1   3   2     9271.88    10040.80     94.73 o 
   2   3   2    20154.89    20419.49    206.85 o 
   3   3   2     4698.44     4717.22     46.84 o 
   4   3   2      153.88      112.90      7.92 o 
   5   3   2     1452.32     1519.39     25.19 o 
   6   3   2     3729.71     3666.32     50.47 o 
   7   3   2        4.14       -5.39      9.00 o 
   8   3   2      506.66      539.49     21.08 o 
   9   3   2      227.03      236.24     28.16 o 
  10   3   2     1416.67     1116.49     40.56 o 
  11   3   2       41.23       30.92     41.35 o 
  12   3   2      784.34      745.85     49.80 o 
  13   3   2       18.81       25.99     46.31 o 
 -13   4   2        2.28        3.14     92.39 o 
 -12   4   2       96.40       53.97     43.18 o 
 -11   4   2        9.39       11.90     31.07 o 
 -10   4   2      767.30      832.82     36.62 o 
  -9   4   2      291.75      306.91     22.35 o 
  -8   4   2      353.61      372.21     15.08 o 
  -7   4   2       65.00       45.40     10.04 o 
  -6   4   2      162.55      212.23     12.33 o 
  -5   4   2     8675.42     9212.57    107.58 o 
  -4   4   2     8323.57     8401.77     97.53 o 
  -3   4   2    32020.47    31623.17    349.05 o 
  -2   4   2      475.65      663.40     13.09 o 
  -1   4   2     1358.13     1578.06     19.02 o 
   0   4   2    43673.52    41173.16    411.82 o 
   1   4   2    45484.60    41842.64    419.34 o 
   2   4   2        8.25       24.62      5.15 o 
   3   4   2    10589.76    10475.94    118.76 o 
   4   4   2      136.38      169.61      8.02 o 
   5   4   2       34.22        8.65      9.03 o 
   6   4   2       23.88       34.91      9.19 o 
   7   4   2     5216.10     5207.12     62.40 o 
   8   4   2      504.08      510.91     18.87 o 
   9   4   2        0.79      -22.12     22.12 o 
  10   4   2      556.53      565.06     45.01 o 
  11   4   2      267.57      279.37     38.10 o 
  12   4   2       36.93       -1.52     40.49 o 
  13   4   2       32.32      -12.39     52.13 o 
 -13   5   2       60.56      -42.09     61.61 o 
 -12   5   2      317.16      251.78     54.81 o 
 -11   5   2      265.38      239.01     43.83 o 
 -10   5   2     1060.59      973.48     39.09 o 
  -9   5   2        2.45      -10.71     17.29 o 
  -8   5   2      249.29      244.91     14.94 o 
  -7   5   2       90.67      115.42      9.51 o 
  -6   5   2     4096.38     3999.38     51.86 o 
  -5   5   2       37.27       66.65     11.01 o 
  -4   5   2     4060.84     4545.70     63.24 o 
  -3   5   2       18.84       11.37      7.69 o 
  -2   5   2       16.16        6.46      6.32 o 
  -1   5   2      858.32      890.62     14.67 o 
   0   5   2     1290.76     1428.67     22.29 o 
   1   5   2      976.82     1146.94     26.59 o 
   2   5   2      639.65      741.16     13.87 o 
   3   5   2     1878.13     2143.13     33.22 o 
   4   5   2      123.01      137.49     11.90 o 
   5   5   2      118.91      152.93     12.50 o 
   6   5   2     1359.85     1252.16     27.46 o 
   7   5   2      547.43      532.22     24.08 o 
   8   5   2      429.52      484.43     17.16 o 
   9   5   2      292.55      248.84     23.59 o 
  10   5   2      110.96       80.91     31.12 o 
  11   5   2      197.38      174.48     38.00 o 
  12   5   2      178.67      140.14     40.46 o 
  13   5   2       10.05      -23.45     44.31 o 
 -13   6   2        0.31        7.69     63.57 o 
 -12   6   2       63.55      -48.53     61.11 o 
 -11   6   2       15.14       -5.34     42.00 o 
 -10   6   2     2716.47     2862.37     61.78 o 
  -9   6   2       86.79      100.43     19.08 o 
  -8   6   2     1052.94     1052.63     23.39 o 
  -7   6   2      351.90      383.99     16.56 o 
  -6   6   2     5893.26     5662.18     71.28 o 
  -5   6   2       12.95       18.35     11.56 o 
  -4   6   2    10533.74    10535.59    121.52 o 
  -3   6   2      189.41      164.27      9.91 o 
  -2   6   2     7154.14     7758.02     81.51 o 
  -1   6   2      327.01      347.49     11.46 o 
   0   6   2    26689.75    28416.33    346.98 o 
   1   6   2       34.89       46.96      8.61 o 
   2   6   2      766.80     1025.62     17.80 o 
   3   6   2        7.69       13.74     16.74 o 
   4   6   2    18695.88    18373.07    228.81 o 
   5   6   2       19.46        8.57      9.60 o 
   6   6   2     6723.08     6628.01     81.49 o 
   7   6   2      516.74      573.07     15.99 o 
   8   6   2     1445.70     1343.52     32.34 o 
   9   6   2       13.03       20.00     22.43 o 
  10   6   2     1987.41     2210.33     55.62 o 
  11   6   2        0.54       18.54     35.55 o 
  12   6   2        3.95      -15.93     40.45 o 
  13   6   2        9.22       -7.32     55.88 o 
 -13   7   2       37.47       32.37     77.49 o 
 -12   7   2      431.43      503.36     53.47 o 
 -11   7   2      258.53      297.49     49.81 o 
 -10   7   2      278.70      258.51     32.20 o 
  -9   7   2     1258.68     1151.77     30.16 o 
  -8   7   2      338.05      390.80     16.48 o 
  -7   7   2      758.12      768.65     20.86 o 
  -6   7   2     1884.75     1874.55     37.99 o 
  -5   7   2     6715.01     7072.43     96.59 o 
  -4   7   2      392.59      431.04     15.28 o 
  -3   7   2      484.32      448.44     15.73 o 
  -2   7   2     1831.89     1843.92     27.08 o 
  -1   7   2     8089.80     8223.08    104.43 o 
   0   7   2      771.52      760.43     17.39 o 
   1   7   2     5459.72     5247.11     69.33 o 
   2   7   2     7114.82     6964.07     80.54 o 
   3   7   2     2140.23     2061.54     32.78 o 
   4   7   2      426.98      430.13     16.41 o 
   5   7   2     6719.77     6955.23     83.58 o 
   6   7   2     4711.90     4723.94     55.85 o 
   7   7   2        1.73      -14.52     14.52 o 
   8   7   2     1660.41     1737.99     34.24 o 
   9   7   2     1401.47     1376.52     44.39 o 
  10   7   2        3.48       -0.73     31.96 o 
  11   7   2       47.20       63.64     61.55 o 
  12   7   2      505.23      612.29     51.20 o 
  13   7   2      120.05      121.44    100.19 o 
 -13   8   2      135.81      206.91    101.67 o 
 -12   8   2       44.44      113.91     50.70 o 
 -11   8   2      511.88      483.50     46.81 o 
 -10   8   2      373.75      358.18     34.46 o 
  -9   8   2      124.80      122.30     21.74 o 
  -8   8   2     2075.23     1881.51     42.35 o 
  -7   8   2     1249.14     1313.71     36.03 o 
  -6   8   2       66.50      102.33     18.96 o 
  -5   8   2    10957.34    11073.16    145.43 o 
  -4   8   2     2079.46     2135.51     33.75 o 
  -3   8   2     2448.72     2782.89     38.92 o 
  -2   8   2     4554.39     3864.91     53.95 o 
  -1   8   2      531.11      573.97     17.30 o 
   0   8   2      605.09      512.10     16.16 o 
   1   8   2      219.28      222.07     12.30 o 
   2   8   2     3064.63     3543.63     45.08 o 
   3   8   2     1187.18     1174.67     33.07 o 
   4   8   2        1.31       22.86     17.05 o 
   5   8   2       62.39       13.96     21.85 o 
   6   8   2      553.62      598.36     19.02 o 
   7   8   2       98.65       99.50     16.39 o 
   8   8   2       73.34      105.05     18.48 o 
   9   8   2       40.42        4.48     29.23 o 
  10   8   2      279.80      299.51     36.63 o 
  11   8   2        6.69       49.31     37.56 o 
  12   8   2        9.10       23.11     44.37 o 
 -12   9   2      783.94      878.63     57.62 o 
 -11   9   2       10.44        6.54     43.70 o 
 -10   9   2        0.23      -21.17     39.27 o 
  -9   9   2      154.59      102.82     23.18 o 
  -8   9   2     3057.47     3066.80     58.55 o 
  -7   9   2      202.46      237.22     22.32 o 
  -6   9   2     6910.54     6638.66     94.34 o 
  -5   9   2      981.02      883.68     40.65 o 
  -4   9   2       38.19       48.51     13.21 o 
  -3   9   2      110.87      133.26     12.73 o 
  -2   9   2     4747.15     4674.44     64.52 o 
  -1   9   2        4.45      -12.40     12.40 o 
   0   9   2     2252.87     2661.18     40.66 o 
   1   9   2     1191.11     1191.12     24.73 o 
   2   9   2     6714.46     6756.88     79.74 o 
   3   9   2      990.81     1033.33     23.05 o 
   4   9   2       39.31       41.20     17.71 o 
   5   9   2      925.10      914.08     33.13 o 
   6   9   2     1974.67     2077.15     35.18 o 
   7   9   2      682.28      717.34     19.46 o 
   8   9   2     1346.41     1213.66     34.73 o 
   9   9   2      190.54      193.85     31.72 o 
  10   9   2       87.17       45.24     36.29 o 
  11   9   2      127.11      105.85     39.81 o 
  12   9   2      305.85      436.14     48.91 o 
 -12  10   2        4.68       74.21     66.37 o 
 -11  10   2      274.77      265.88     47.48 o 
 -10  10   2      543.29      538.50     76.63 o 
  -9  10   2      462.11      456.37     29.41 o 
  -8  10   2      542.65      570.08     30.78 o 
  -7  10   2     1282.54     1264.38     39.87 o 
  -6  10   2      542.36      606.11     25.85 o 
  -5  10   2       19.02       25.14     15.93 o 
  -4  10   2     1449.35     1442.25     28.37 o 
  -3  10   2     3566.05     3224.83     45.30 o 
  -2  10   2      840.52      793.43     22.73 o 
  -1  10   2     1536.02     1750.83     31.72 o 
   0  10   2     3232.23     2862.24     44.16 o 
   1  10   2    12907.58    12512.56    158.65 o 
   2  10   2      767.90      701.95     19.12 o 
   3  10   2     3663.13     3467.12     46.44 o 
   4  10   2     4121.80     3879.64     69.11 o 
   5  10   2     6167.79     5631.42     93.94 o 
   6  10   2     1146.97     1202.23     33.46 o 
   7  10   2     4571.85     4582.18     72.01 o 
   8  10   2      905.61      815.82     31.47 o 
   9  10   2      211.14      178.84     33.89 o 
  10  10   2      657.48      635.06     41.33 o 
  11  10   2      736.04      767.36     51.14 o 
  12  10   2        1.19        5.43     52.02 o 
 -12  11   2        2.56      -72.60     99.10 o 
 -11  11   2       90.43      113.77     47.03 o 
 -10  11   2      266.15      259.97     44.15 o 
  -9  11   2      913.45      890.48     37.70 o 
  -8  11   2      151.05      158.59     28.06 o 
  -7  11   2        6.40       -3.58     24.26 o 
  -6  11   2      165.96      192.35     23.07 o 
  -5  11   2      492.53      433.26     20.89 o 
  -4  11   2     2381.15     2337.90     38.91 o 
  -3  11   2     3075.43     2856.68     42.94 o 
  -2  11   2        1.61      -13.94     13.94 o 
  -1  11   2       43.62       62.93     14.31 o 
   0  11   2     2521.97     2866.22     61.54 o 
   1  11   2      693.85      676.24     21.15 o 
   2  11   2     1094.68     1251.95     31.16 o 
   3  11   2      152.44      169.09     13.35 o 
   4  11   2       11.81      -14.75     14.75 o 
   5  11   2        9.87        4.22     23.08 o 
   6  11   2       33.47       60.28     21.04 o 
   7  11   2        2.07       -7.85     24.01 o 
   8  11   2       52.10        3.67     25.48 o 
   9  11   2      203.91      288.33     35.63 o 
  10  11   2       17.06       18.63     38.24 o 
  11  11   2       36.00       15.85     45.78 o 
  12  11   2        3.67      -11.93     52.65 o 
 -12  12   2        0.09      -48.26     83.37 o 
 -11  12   2      269.32      386.75     53.09 o 
 -10  12   2      133.41      101.72     43.77 o 
  -9  12   2      166.48      223.87     37.92 o 
  -8  12   2       25.05      -26.83     26.83 o 
  -7  12   2        1.50      -24.72     24.72 o 
  -6  12   2     1465.38     1488.37     51.58 o 
  -5  12   2     1467.62     1411.67     33.57 o 
  -4  12   2     1778.60     1747.26     34.76 o 
  -3  12   2     3692.33     3606.97     51.26 o 
  -2  12   2     1710.47     1646.50     34.54 o 
  -1  12   2       58.13       84.98     19.57 o 
   0  12   2     7152.96     7524.45    101.01 o 
   1  12   2       50.07        7.03     15.22 o 
   2  12   2      510.25      468.52     16.71 o 
   3  12   2     1384.69     1337.14     41.58 o 
   4  12   2     1162.18     1207.11     44.87 o 
   5  12   2      553.19      615.39     31.97 o 
   6  12   2      362.46      313.26     30.42 o 
   7  12   2      146.08      145.18     31.21 o 
   8  12   2       38.82        6.41     26.20 o 
   9  12   2       51.61       34.26     34.36 o 
  10  12   2      324.42      352.45     46.92 o 
  11  12   2       84.07      134.20     79.37 o 
 -11  13   2      474.54      601.15     64.84 o 
 -10  13   2      100.46      150.13     46.13 o 
  -9  13   2      579.90      566.01     54.66 o 
  -8  13   2       22.47       55.32     34.56 o 
  -7  13   2      365.76      395.52     30.32 o 
  -6  13   2       12.45       12.21     24.19 o 
  -5  13   2     3594.71     3476.11     55.11 o 
  -4  13   2     1539.63     1476.80     32.85 o 
  -3  13   2     2108.38     2052.59     31.50 o 
  -2  13   2     1170.41     1193.00     31.75 o 
  -1  13   2     4290.00     4124.19     62.84 o 
   0  13   2      549.99      616.88     22.26 o 
   1  13   2     3730.45     3475.20     55.38 o 
   2  13   2     7248.55     7067.29     86.79 o 
   3  13   2     1477.38     1361.19     29.88 o 
   4  13   2      544.24      472.89     25.17 o 
   5  13   2      836.90      784.96     36.37 o 
   6  13   2     1210.20     1285.94     39.31 o 
   7  13   2       33.20       60.55     27.59 o 
   8  13   2      470.51      503.02     43.58 o 
   9  13   2      817.50      822.17     43.72 o 
  10  13   2       21.76       26.05     38.14 o 
  11  13   2      101.78      118.60     50.26 o 
 -11  14   2      349.41      431.13     56.36 o 
 -10  14   2       41.29       30.36     48.58 o 
  -9  14   2       71.17       32.83     52.81 o 
  -8  14   2       29.15       -6.13     47.24 o 
  -7  14   2     1561.91     1513.29     46.67 o 
  -6  14   2      247.74      215.18     26.90 o 
  -5  14   2     1323.60     1372.16     39.76 o 
  -4  14   2      276.33      247.54     21.93 o 
  -3  14   2      393.08      361.79     25.71 o 
  -2  14   2     1774.10     1747.54     40.43 o 
  -1  14   2     3079.29     3154.27     53.13 o 
   0  14   2      204.15      223.78     22.97 o 
   1  14   2     1410.33     1387.71     35.23 o 
   2  14   2     1300.77     1360.70     44.55 o 
   3  14   2      587.81      514.85     20.58 o 
   4  14   2     2487.50     2387.21     56.16 o 
   5  14   2        2.00       35.35     28.49 o 
   6  14   2       31.82       27.67     25.44 o 
   7  14   2       10.01       59.06     30.73 o 
   8  14   2      377.17      353.17     36.70 o 
   9  14   2       45.74      106.06     37.21 o 
  10  14   2      113.77      175.86     54.26 o 
  11  14   2      215.06      294.65     57.12 o 
 -11  15   2       37.71      -43.47     91.39 o 
 -10  15   2       44.25      -47.18     47.18 o 
  -9  15   2       44.52       62.53     60.68 o 
  -8  15   2      341.01      347.06     48.85 o 
  -7  15   2        5.78       20.46     45.70 o 
  -6  15   2        8.83        6.14     27.82 o 
  -5  15   2       61.72       93.29     22.75 o 
  -4  15   2     1180.78     1123.07     32.26 o 
  -3  15   2      128.62       78.07     20.61 o 
  -2  15   2     4935.45     4782.40     88.00 o 
  -1  15   2      116.19      106.13     27.11 o 
   0  15   2      356.18      311.79     23.24 o 
   1  15   2      657.72      573.40     24.78 o 
   2  15   2      886.42      852.36     25.03 o 
   3  15   2       11.69       -4.89     22.06 o 
   4  15   2      656.08      652.62     35.99 o 
   5  15   2       42.75      -28.77     28.77 o 
   6  15   2      231.03      244.86     35.55 o 
   7  15   2      103.10      195.95     37.19 o 
   8  15   2       18.02      -12.42     41.47 o 
   9  15   2        0.08       -6.16     39.55 o 
  10  15   2        5.27       68.33     51.74 o 
 -10  16   2       66.74       66.75     56.88 o 
  -9  16   2      187.58      103.15     58.36 o 
  -8  16   2        1.83       87.98     50.62 o 
  -7  16   2      238.01      320.79     49.68 o 
  -6  16   2      687.30      648.29     49.81 o 
  -5  16   2      700.49      718.65     31.93 o 
  -4  16   2      249.84      300.84     25.06 o 
  -3  16   2     2047.56     2246.71     44.50 o 
  -2  16   2     1000.69      995.67     33.84 o 
  -1  16   2        5.93      -21.54     21.54 o 
   0  16   2     2623.43     2327.82     52.29 o 
   1  16   2     4466.85     4257.62     68.65 o 
   2  16   2       20.63       15.54     22.13 o 
   3  16   2     2887.93     2968.44     55.74 o 
   4  16   2     1732.43     1540.16     48.27 o 
   5  16   2       23.05       -9.86     32.03 o 
   6  16   2      352.31      349.63     38.39 o 
   7  16   2     1239.92     1229.79     53.15 o 
   8  16   2      101.79       49.25     44.25 o 
   9  16   2      175.45      172.76     71.73 o 
  10  16   2      106.39      159.06     74.18 o 
 -10  17   2       32.03      -64.68     64.68 o 
  -9  17   2        6.62      -50.84     87.60 o 
  -8  17   2      136.88      100.62     56.08 o 
  -7  17   2      101.21       68.10     84.81 o 
  -6  17   2        8.54        2.48     44.37 o 
  -5  17   2      654.27      593.99     39.23 o 
  -4  17   2      546.01      514.75     31.66 o 
  -3  17   2      121.49       83.06     26.01 o 
  -2  17   2       30.46       54.52     25.60 o 
  -1  17   2     2437.79     2640.36     54.16 o 
   0  17   2      124.48      186.72     24.48 o 
   1  17   2     2088.09     2127.73     48.69 o 
   2  17   2       40.73       44.49     24.82 o 
   3  17   2      209.00      277.16     32.82 o 
   4  17   2       53.81       43.17     28.80 o 
   5  17   2      279.51      327.69     49.54 o 
   6  17   2      721.72      823.33     83.42 o 
   7  17   2       83.65       -1.21     39.14 o 
   8  17   2      101.52       74.21     46.31 o 
   9  17   2        5.58        0.68     59.31 o 
  -9  18   2      308.49      448.90     68.07 o 
  -8  18   2        5.59      -38.70     57.89 o 
  -7  18   2      201.45      237.60     55.59 o 
  -6  18   2       42.32      -15.48     46.82 o 
  -5  18   2        4.13       15.13     37.78 o 
  -4  18   2       40.17       60.24     47.20 o 
  -3  18   2      133.89      138.86     28.28 o 
  -2  18   2      135.27      139.50     27.19 o 
  -1  18   2       45.19      126.55     26.36 o 
   0  18   2       98.19      154.23     27.35 o 
   1  18   2       22.25       29.10     26.92 o 
   2  18   2        4.22       -6.36     25.04 o 
   3  18   2       18.23       -7.37     27.23 o 
   4  18   2      228.99      262.64     30.11 o 
   5  18   2      172.95      172.90     37.06 o 
   6  18   2      164.12      187.22     40.55 o 
   7  18   2        1.54      -28.99     40.21 o 
   8  18   2        0.88       72.61     57.26 o 
   9  18   2        1.98      -46.99     65.47 o 
  -8  19   2       30.00      -44.86     56.44 o 
  -7  19   2       67.48       68.98     85.59 o 
  -6  19   2       65.39       84.79     91.00 o 
  -5  19   2      395.21      471.43     43.56 o 
  -4  19   2      256.57      247.66     39.01 o 
  -3  19   2       81.36       60.46     34.79 o 
  -2  19   2      305.79      335.73     31.39 o 
  -1  19   2     1078.57     1049.14     60.27 o 
   0  19   2      331.19      307.41     30.13 o 
   1  19   2      642.66      660.56     33.64 o 
   2  19   2      989.20     1042.69     38.55 o 
   3  19   2       12.76       37.25     30.41 o 
   4  19   2        5.64      -27.54     37.95 o 
   5  19   2      169.96      137.41     37.53 o 
   6  19   2      432.96      450.41     47.35 o 
   7  19   2       28.23       36.69     86.99 o 
   8  19   2      134.13       97.13     61.90 o 
  -8  20   2      299.69      367.14     69.30 o 
  -7  20   2      233.67      199.60     55.75 o 
  -6  20   2      540.05      508.50     61.86 o 
  -5  20   2      128.21       86.71     41.87 o 
  -4  20   2        5.33      -25.29     38.40 o 
  -3  20   2      244.08      254.47     40.50 o 
  -2  20   2     1283.21     1188.87     50.43 o 
  -1  20   2      229.19      190.05     43.58 o 
   0  20   2     1328.71     1262.52     50.61 o 
   1  20   2       58.87      126.74     29.93 o 
   2  20   2        1.77      -30.76     30.76 o 
   3  20   2      199.64      211.47     35.25 o 
   4  20   2      570.90      581.97     44.97 o 
   5  20   2        1.53       -4.95     41.17 o 
   6  20   2      162.05      200.26     54.79 o 
   7  20   2        3.58       10.13     62.45 o 
   8  20   2        7.28       -1.13     91.47 o 
  -7  21   2       57.56       86.15     62.77 o 
  -6  21   2       70.09      126.13     79.37 o 
  -5  21   2       57.52       16.94     43.25 o 
  -4  21   2       11.51      -33.86     39.45 o 
  -3  21   2        3.10      -22.61     37.97 o 
  -2  21   2       41.45       78.69     42.70 o 
  -1  21   2       39.47       17.60     36.96 o 
   0  21   2       14.12       56.38     38.69 o 
   1  21   2       11.05      -23.96     52.03 o 
   2  21   2       34.67       64.45     40.58 o 
   3  21   2       39.08        0.14     40.46 o 
   4  21   2        3.19      -42.73     42.73 o 
   5  21   2        1.04      -44.54     44.54 o 
   6  21   2       65.34      117.09     58.57 o 
   7  21   2        1.02       40.03     87.90 o 
  -6  22   2       40.42       77.44     64.38 o 
  -5  22   2       10.18      -13.88     45.86 o 
  -4  22   2      105.43        5.21     42.65 o 
  -3  22   2      285.79      290.01     45.25 o 
  -2  22   2       59.29      102.34     40.76 o 
  -1  22   2      134.84      117.73     43.34 o 
   0  22   2       57.53      132.60     41.89 o 
   1  22   2      176.95      197.03     43.95 o 
   2  22   2      176.99      254.65     49.06 o 
   3  22   2       69.92       88.12     43.95 o 
   4  22   2      480.78      486.42     63.37 o 
   5  22   2        0.20       18.74     61.45 o 
   6  22   2        1.82      -68.61     68.61 o 
  -5  23   2      205.18      219.06     63.40 o 
  -4  23   2       34.59       -8.03     51.19 o 
  -3  23   2       23.27      -48.18     48.18 o 
  -2  23   2       59.45       53.81     44.76 o 
  -1  23   2      283.69      357.34     47.96 o 
   0  23   2      258.36      239.78     56.35 o 
   1  23   2      155.13       97.43     46.18 o 
   2  23   2      644.13      736.66     69.88 o 
   3  23   2      133.76      150.30     58.13 o 
   4  23   2        1.39       24.38     62.07 o 
   5  23   2      238.42      258.73     64.91 o 
  -3  24   2      139.11      130.20     60.61 o 
  -2  24   2        3.05      -46.18     46.18 o 
  -1  24   2        1.90       42.26     53.84 o 
   0  24   2       22.75       55.22    126.89 o 
   1  24   2        4.25       18.11     57.17 o 
   2  24   2       18.77       -3.72    139.17 o 
   3  24   2       35.01        7.08     63.80 o 
 -13   0   3       36.33       53.67     93.83 o 
 -11   0   3     1503.06     1711.64     75.75 o 
  -9   0   3      414.82      420.23     60.37 o 
  -7   0   3     3750.77     3889.61     58.26 o 
  -5   0   3     5853.94     5453.71     66.11 o 
  -3   0   3      656.93      623.77     29.37 o 
  -1   0   3     8595.99     8393.41     86.47 o 
   1   0   3    22109.54    23637.75    193.42 o 
   3   0   3     1952.13     2282.85     32.21 o 
   5   0   3     1305.90     1410.81     29.56 o 
   7   0   3      525.78      541.64     36.50 o 
   9   0   3       13.16       88.97     38.34 o 
  11   0   3        7.23       -5.12     82.37 o 
  13   0   3       59.37       36.49     62.39 o 
 -13   1   3       99.75       91.69     62.39 o 
 -12   1   3        6.14      -11.29     52.73 o 
 -11   1   3      774.26      811.47     51.25 o 
 -10   1   3      833.17      793.76     34.57 o 
  -9   1   3     5586.83     5676.74     86.15 o 
  -8   1   3     1207.97     1111.95     25.09 o 
  -7   1   3     2508.36     2585.95     33.09 o 
  -6   1   3     2735.61     2780.90     27.11 o 
  -5   1   3    11116.12    11403.46     92.25 o 
  -4   1   3    13468.68    13244.77    111.82 o 
  -3   1   3     6596.69     6724.97     51.95 o 
  -2   1   3      579.13      532.76      6.39 o 
  -1   1   3     1690.01     2189.67     16.58 o 
   0   1   3       29.06       45.60      4.12 o 
   1   1   3     3776.96     4018.29     28.72 o 
   2   1   3    39471.39    37782.94    278.81 o 
   3   1   3     6483.21     6503.02     52.52 o 
   4   1   3      144.27      137.84      6.56 o 
   5   1   3     8896.97     9201.29    105.64 o 
   6   1   3      323.78      346.41     31.18 o 
   7   1   3     1141.46     1017.08     36.19 o 
   8   1   3       28.88       55.49     22.92 o 
   9   1   3     3160.84     3017.94     60.15 o 
  10   1   3        4.76      -32.05     32.05 o 
  11   1   3      288.80      226.98     37.82 o 
  12   1   3       30.45       26.11     41.62 o 
  13   1   3       80.17       29.53     45.86 o 
 -13   2   3      226.18      143.50     65.51 o 
 -12   2   3      127.54      176.49     58.44 o 
 -11   2   3      950.64      896.73     46.74 o 
 -10   2   3      501.41      496.95     32.12 o 
  -9   2   3        6.58      -17.44     18.32 o 
  -8   2   3      302.56      339.99     17.74 o 
  -7   2   3     8715.62     8577.32     86.57 o 
  -6   2   3     2296.43     2348.15     25.37 o 
  -5   2   3      804.66      699.58     13.70 o 
  -4   2   3      339.48      262.85      7.74 o 
  -3   2   3    11420.22    12528.18    105.22 o 
  -2   2   3    14093.85    14327.79    113.45 o 
  -1   2   3     5412.81     5626.91     41.48 o 
   0   2   3    16542.37    17173.56    123.42 o 
   1   2   3     1963.52     1929.40     16.33 o 
   2   2   3    10599.17    11057.64     92.19 o 
   3   2   3     8086.06     8243.86     74.16 o 
   4   2   3    16934.55    17376.73    163.42 o 
   5   2   3     2843.20     2608.69     32.66 o 
   6   2   3     1040.43     1148.57     21.24 o 
   7   2   3    10481.30    10231.60    109.41 o 
   8   2   3      155.72      206.70     15.48 o 
   9   2   3        3.69      -19.67     27.61 o 
  10   2   3      926.27      956.80     39.72 o 
  11   2   3      937.12      935.19     36.41 o 
  12   2   3       83.43       66.30     40.02 o 
  13   2   3      111.31       94.47     44.90 o 
 -13   3   3      184.64      242.01     66.76 o 
 -12   3   3      223.37      215.00     56.44 o 
 -11   3   3      103.96       67.78     38.20 o 
 -10   3   3       57.94       66.48     28.57 o 
  -9   3   3      315.12      326.60     21.90 o 
  -8   3   3      880.74      915.50     22.49 o 
  -7   3   3     1543.37     1583.53     25.19 o 
  -6   3   3     1302.68     1454.48     18.92 o 
  -5   3   3      144.43      175.19     19.08 o 
  -4   3   3      161.08      125.56      7.92 o 
  -3   3   3       63.29       75.91      5.80 o 
  -2   3   3     2805.47     3337.61     47.91 o 
  -1   3   3     1138.04     1194.56     12.73 o 
   0   3   3     3296.33     3997.72     36.53 o 
   1   3   3     4264.45     5505.19     50.22 o 
   2   3   3      416.77      482.29      9.73 o 
   3   3   3      423.73      373.73     13.17 o 
   4   3   3      140.42       87.00      7.72 o 
   5   3   3     6564.93     7239.99     77.66 o 
   6   3   3      673.92      627.53     19.40 o 
   7   3   3      350.29      380.86     12.13 o 
   8   3   3       91.02      113.70     15.63 o 
   9   3   3      172.24      214.07     30.32 o 
  10   3   3       36.15       39.93     26.03 o 
  11   3   3      616.98      677.77     41.15 o 
  12   3   3       73.22      119.61     43.96 o 
  13   3   3       50.18      137.27     45.70 o 
 -13   4   3        2.15       11.30     64.92 o 
 -12   4   3       21.97       69.61     58.43 o 
 -11   4   3      346.58      270.63     40.44 o 
 -10   4   3      237.93      215.30     31.37 o 
  -9   4   3        2.35       11.96     19.85 o 
  -8   4   3     3540.44     3541.97     58.90 o 
  -7   4   3     3662.93     3796.94     38.09 o 
  -6   4   3     3076.68     3164.56     36.32 o 
  -5   4   3       51.93       65.78      9.85 o 
  -4   4   3        0.45       15.68      7.93 o 
  -3   4   3    12449.63    13903.02    124.21 o 
  -2   4   3    22073.61    22787.91    188.52 o 
  -1   4   3     9093.50     9749.51    124.03 o 
   0   4   3     6861.83     7090.53    101.66 o 
   1   4   3     5824.08     5984.57     58.11 o 
   2   4   3      152.92      165.43      7.06 o 
   3   4   3    12281.83    13502.15    138.70 o 
   4   4   3     4130.26     4296.05     53.20 o 
   5   4   3       20.30        4.13      8.80 o 
   6   4   3      445.62      440.66     17.74 o 
   7   4   3     2440.54     2282.27     35.97 o 
   8   4   3      293.19      329.76     14.95 o 
   9   4   3        6.75       14.36     22.22 o 
  10   4   3        4.86       41.26     26.27 o 
  11   4   3      360.75      340.56     37.24 o 
  12   4   3        6.73       18.32     41.68 o 
  13   4   3       80.58      101.71     59.97 o 
 -13   5   3      110.83       97.40     86.86 o 
 -12   5   3      111.78      116.78     56.20 o 
 -11   5   3      444.25      519.54     44.04 o 
 -10   5   3      162.26      245.99     47.70 o 
  -9   5   3     1943.95     1926.29     40.10 o 
  -8   5   3     2122.25     2040.58     32.03 o 
  -7   5   3     1656.20     1729.94     25.92 o 
  -6   5   3       75.29       53.15     15.12 o 
  -5   5   3    18098.57    18671.54    211.32 o 
  -4   5   3      528.27      586.58     13.98 o 
  -3   5   3     1176.76     1188.02     17.14 o 
  -2   5   3      414.53      377.75      8.68 o 
  -1   5   3    23364.70    23577.28    219.77 o 
   0   5   3     1278.24     1424.15     18.35 o 
   1   5   3    20318.18    20130.80    223.71 o 
   2   5   3     7220.30     7277.05     76.53 o 
   3   5   3     3524.42     3372.53     42.29 o 
   4   5   3       89.77      170.83      9.45 o 
   5   5   3     8000.17     7754.26     92.11 o 
   6   5   3     2638.03     2688.09     36.29 o 
   7   5   3       42.72       25.64     16.01 o 
   8   5   3      832.95      812.95     24.90 o 
   9   5   3     1220.01     1093.41     49.86 o 
  10   5   3        2.56      -16.35     31.51 o 
  11   5   3       62.94       14.27     34.75 o 
  12   5   3      103.40       40.77     40.45 o 
  13   5   3      109.48      148.21     48.39 o 
 -13   6   3       35.24       18.63     84.94 o 
 -12   6   3        0.09       28.79     56.93 o 
 -11   6   3      203.74      262.80     45.35 o 
 -10   6   3      545.54      611.58     41.48 o 
  -9   6   3      282.72      255.10     20.90 o 
  -8   6   3      864.82      763.78     20.48 o 
  -7   6   3     1454.84     1299.65     25.58 o 
  -6   6   3      473.05      534.23     18.62 o 
  -5   6   3     2836.80     2518.53     32.51 o 
  -4   6   3      887.32      875.37     20.52 o 
  -3   6   3     2619.74     2639.00     35.28 o 
  -2   6   3     3239.87     3568.64     39.90 o 
  -1   6   3    15529.67    16327.62    182.16 o 
   0   6   3      397.98      302.21     11.51 o 
   1   6   3     2158.38     2614.06     32.19 o 
   2   6   3       64.80       58.35      7.96 o 
   3   6   3     3863.15     3784.39     43.10 o 
   4   6   3     2336.76     2329.38     33.55 o 
   5   6   3     3980.14     3823.63     46.09 o 
   6   6   3      119.28      133.39     15.73 o 
   7   6   3      350.54      337.09     13.53 o 
   8   6   3     2093.18     2147.64     46.40 o 
   9   6   3       91.57      104.57     23.10 o 
  10   6   3      609.52      646.51     39.78 o 
  11   6   3       20.43       38.78     37.65 o 
  12   6   3       20.00      -40.24     40.24 o 
  13   6   3        9.74       47.97     61.12 o 
 -13   7   3      231.14      275.46    105.68 o 
 -12   7   3        0.19      -36.79     63.99 o 
 -11   7   3       11.43        6.25     42.59 o 
 -10   7   3      332.55      403.48     63.07 o 
  -9   7   3     1009.07      975.62     28.24 o 
  -8   7   3     1011.38      985.84     29.25 o 
  -7   7   3       28.69       19.54     17.02 o 
  -6   7   3       82.81       85.10     17.36 o 
  -5   7   3     5669.30     5997.47     83.39 o 
  -4   7   3     6965.13     6928.42     83.12 o 
  -3   7   3     4940.07     4810.41     59.24 o 
  -2   7   3      294.20      358.12      9.90 o 
  -1   7   3     1716.68     1665.28     33.98 o 
   0   7   3     2963.79     3184.24     40.51 o 
   1   7   3     6177.22     6236.25     66.93 o 
   2   7   3     2057.06     2134.31     30.64 o 
   3   7   3     3914.94     4418.14     49.96 o 
   4   7   3      133.32      102.36     12.06 o 
   5   7   3      922.30      965.04     22.69 o 
   6   7   3      102.91      113.61     10.94 o 
   7   7   3       21.41        7.32     25.17 o 
   8   7   3      123.18      155.00     19.36 o 
   9   7   3      317.41      315.89     57.21 o 
  10   7   3       22.31       29.83     34.05 o 
  11   7   3       31.18      105.54     39.80 o 
  12   7   3        1.16      -43.29     43.29 o 
 -12   8   3        6.16      -61.56     61.56 o 
 -11   8   3      154.72      152.31     48.14 o 
 -10   8   3       60.86       -8.36     40.74 o 
  -9   8   3      238.87      244.52     22.34 o 
  -8   8   3        1.06       19.27     20.05 o 
  -7   8   3      419.75      463.97     31.24 o 
  -6   8   3     1867.38     1836.95     39.30 o 
  -5   8   3     2052.87     1935.62     33.95 o 
  -4   8   3       13.67       34.92     12.32 o 
  -3   8   3    15856.77    14856.67    168.52 o 
  -2   8   3     7930.75     7731.98     82.13 o 
  -1   8   3     1933.93     1968.50     28.96 o 
   0   8   3     2440.41     2236.53     31.64 o 
   1   8   3    13671.93    13270.12    137.09 o 
   2   8   3      130.91      115.96      9.55 o 
   3   8   3     7703.16     7710.03     91.02 o 
   4   8   3     6274.73     6332.18     76.92 o 
   5   8   3     1148.73     1078.74     24.60 o 
   6   8   3     2807.47     3080.73     40.91 o 
   7   8   3     1764.09     1798.00     36.38 o 
   8   8   3      871.30      900.14     40.38 o 
   9   8   3       13.36      -20.73     39.69 o 
  10   8   3      661.96      670.30     37.87 o 
  11   8   3      383.07      405.64     42.28 o 
  12   8   3       13.17      -21.39     44.86 o 
 -12   9   3       68.84       87.52     91.52 o 
 -11   9   3      496.15      566.88     46.97 o 
 -10   9   3       12.63       -9.27     48.88 o 
  -9   9   3      202.44      204.44     38.13 o 
  -8   9   3      624.39      657.85     26.61 o 
  -7   9   3     1054.89     1153.00     35.05 o 
  -6   9   3     1837.34     1698.40     38.20 o 
  -5   9   3        4.29      -14.64     14.64 o 
  -4   9   3     1824.37     1762.95     30.72 o 
  -3   9   3      122.73       82.94     11.93 o 
  -2   9   3     6854.83     6821.50     81.63 o 
  -1   9   3      438.96      546.00     15.31 o 
   0   9   3      264.87      352.72     13.44 o 
   1   9   3     1107.32     1191.79     22.04 o 
   2   9   3     3439.54     3184.80     42.69 o 
   3   9   3       87.88      113.06     11.83 o 
   4   9   3        2.26       -9.76     16.60 o 
   5   9   3     1495.24     1597.57     53.88 o 
   6   9   3     1150.64     1093.74     24.61 o 
   7   9   3      393.12      464.22     23.13 o 
   8   9   3        5.31       33.10     25.00 o 
   9   9   3      138.05      190.87     32.86 o 
  10   9   3      195.26      260.63     37.35 o 
  11   9   3       17.77       96.61     41.77 o 
  12   9   3       23.33        9.93     44.56 o 
 -12  10   3      104.22       84.38     65.40 o 
 -11  10   3      297.51      252.27     47.31 o 
 -10  10   3        5.45       23.85     37.81 o 
  -9  10   3      244.59      255.97     29.48 o 
  -8  10   3      366.08      357.98     28.56 o 
  -7  10   3       34.00       83.83     22.49 o 
  -6  10   3       52.04       68.28     20.30 o 
  -5  10   3      216.60      228.42     17.79 o 
  -4  10   3     1625.20     1594.26     30.80 o 
  -3  10   3      455.34      466.20     16.68 o 
  -2  10   3     3328.12     3153.09     43.67 o 
  -1  10   3     1433.69     1274.31     25.04 o 
   0  10   3      149.65      217.43     14.12 o 
   1  10   3      147.31      181.87     14.53 o 
   2  10   3     6951.01     7030.62     83.58 o 
   3  10   3      640.46      635.98     20.28 o 
   4  10   3     2806.17     2801.76     40.92 o 
   5  10   3       63.02       42.83     17.86 o 
   6  10   3        2.34        1.51     18.22 o 
   7  10   3       75.19       73.26     19.05 o 
   8  10   3      474.71      467.46     28.06 o 
   9  10   3        1.83        0.99     33.48 o 
  10  10   3      243.48      353.78     50.38 o 
  11  10   3       59.07       87.47     48.20 o 
  12  10   3        4.04        6.50     46.41 o 
 -12  11   3       64.29       86.30     62.11 o 
 -11  11   3      258.51      333.71     48.92 o 
 -10  11   3       51.36       19.05     41.07 o 
  -9  11   3      676.28      763.80     36.54 o 
  -8  11   3       59.65       20.80     27.17 o 
  -7  11   3      902.09      948.92     32.82 o 
  -6  11   3       30.54        9.44     22.14 o 
  -5  11   3     4722.57     4776.53     65.24 o 
  -4  11   3     9112.31     8810.11    106.18 o 
  -3  11   3        5.97        2.41     13.71 o 
  -2  11   3     6284.66     6366.31     78.59 o 
  -1  11   3    13037.41    12921.52    148.96 o 
   0  11   3      196.56      163.02     15.36 o 
   1  11   3     4314.82     4317.72     62.57 o 
   2  11   3     3636.95     3709.27     49.76 o 
   3  11   3     2038.05     2289.58     40.18 o 
   4  11   3     5622.50     5440.42     69.40 o 
   5  11   3     3827.54     3745.23     61.57 o 
   6  11   3       41.63       30.63     21.74 o 
   7  11   3        5.96      -25.49     25.49 o 
   8  11   3       60.24       84.41     26.38 o 
   9  11   3      748.28      669.79     38.90 o 
  10  11   3        0.61      -36.04     36.04 o 
  11  11   3       93.76       35.38     51.77 o 
  12  11   3        3.89       31.89     97.75 o 
 -12  12   3        1.92      123.97     98.18 o 
 -11  12   3      253.59      323.49     50.67 o 
 -10  12   3      195.00      202.58     46.61 o 
  -9  12   3      169.77      148.09     32.47 o 
  -8  12   3       73.81       75.77     54.41 o 
  -7  12   3      862.07      816.94     32.64 o 
  -6  12   3     2089.47     2034.98     46.32 o 
  -5  12   3     1638.86     1722.04     36.55 o 
  -4  12   3     2064.39     2178.62     45.98 o 
  -3  12   3      662.78      605.84     20.72 o 
  -2  12   3     2227.85     2094.34     35.99 o 
  -1  12   3      980.42     1001.39     44.47 o 
   0  12   3     3666.95     3640.82     55.71 o 
   1  12   3      382.73      424.23     20.03 o 
   2  12   3       93.05      122.55     14.37 o 
   3  12   3     1761.67     1666.91     31.88 o 
   4  12   3     2736.41     2510.58     40.37 o 
   5  12   3      952.98      919.82     30.35 o 
   6  12   3      403.73      412.53     25.85 o 
   7  12   3       70.61       66.06     26.83 o 
   8  12   3      463.84      500.43     37.72 o 
   9  12   3       16.54       20.02     35.02 o 
  10  12   3        5.44      -33.07     38.29 o 
  11  12   3        1.20       18.39     43.06 o 
 -11  13   3       51.95       68.16     60.83 o 
 -10  13   3      316.79      359.61     48.86 o 
  -9  13   3      541.59      566.72     57.24 o 
  -8  13   3      352.12      300.69     38.43 o 
  -7  13   3      885.77      977.06     42.82 o 
  -6  13   3       23.91       -3.40     23.51 o 
  -5  13   3      160.25      173.34     20.60 o 
  -4  13   3       26.36       53.25     19.29 o 
  -3  13   3     2163.22     2131.48     38.32 o 
  -2  13   3       96.47       72.33     21.51 o 
  -1  13   3     1624.96     1649.37     32.53 o 
   0  13   3      328.09      326.60     20.18 o 
   1  13   3       89.01      107.28     19.23 o 
   2  13   3       31.91       72.90     15.55 o 
   3  13   3      164.20      163.81     16.33 o 
   4  13   3     1005.28     1096.31     27.90 o 
   5  13   3        1.37       17.07     21.37 o 
   6  13   3      186.92      144.93     24.97 o 
   7  13   3        2.65      -32.56     32.56 o 
   8  13   3       48.46       -3.33     27.92 o 
   9  13   3       14.96       -0.67     37.07 o 
  10  13   3        0.20       -2.46     42.77 o 
  11  13   3       32.49        4.70     52.75 o 
 -11  14   3       49.24       86.25     66.86 o 
 -10  14   3       70.00       11.59     54.45 o 
  -9  14   3      288.26      341.94     70.17 o 
  -8  14   3        5.80       36.02     62.07 o 
  -7  14   3     1137.58     1098.76     46.64 o 
  -6  14   3       44.50       23.30     23.36 o 
  -5  14   3       93.87      102.14     21.82 o 
  -4  14   3        2.98      -11.54     28.31 o 
  -3  14   3     1982.95     1978.52     34.04 o 
  -2  14   3     2242.09     2218.45     45.05 o 
  -1  14   3       26.01       18.45     16.51 o 
   0  14   3     2461.82     2472.09     45.68 o 
   1  14   3     3611.43     3647.05     58.44 o 
   2  14   3      122.56      109.51     16.82 o 
   3  14   3     1560.23     1493.26     50.55 o 
   4  14   3     2135.31     2150.60     45.85 o 
   5  14   3     1380.85     1454.85     42.00 o 
   6  14   3      754.91      630.36     38.45 o 
   7  14   3     2188.42     2235.65     65.01 o 
   8  14   3       90.39      123.69     35.88 o 
   9  14   3       11.95       23.84     70.07 o 
  10  14   3      120.30       96.74     40.99 o 
  11  14   3      126.09      296.99    100.01 o 
 -10  15   3      159.59      105.15     61.05 o 
  -9  15   3      206.07      139.51     55.47 o 
  -8  15   3      581.00      512.13     55.19 o 
  -7  15   3      546.32      548.06     48.82 o 
  -6  15   3      603.30      665.22     37.34 o 
  -5  15   3       53.32       68.50     22.41 o 
  -4  15   3      767.09      704.75     28.34 o 
  -3  15   3      191.68      198.32     21.46 o 
  -2  15   3      434.41      420.57     26.23 o 
  -1  15   3      272.40      263.53     20.44 o 
   0  15   3      401.02      475.78     22.32 o 
   1  15   3       21.14       32.83     27.37 o 
   2  15   3      936.16      932.73     39.47 o 
   3  15   3       64.98       62.87     20.68 o 
   4  15   3       80.42       73.75     29.68 o 
   5  15   3      202.69      201.39     26.06 o 
   6  15   3     1019.44     1202.71     67.07 o 
   7  15   3       14.61       91.72     37.70 o 
   8  15   3       44.56      -34.90     34.90 o 
   9  15   3      161.10      197.65     41.57 o 
  10  15   3      338.04      345.23     54.81 o 
 -10  16   3      112.05      156.67     64.13 o 
  -9  16   3      162.90      144.12     57.75 o 
  -8  16   3     1120.44     1234.20     67.32 o 
  -7  16   3       21.48      -20.23     46.97 o 
  -6  16   3      522.94      561.92     52.20 o 
  -5  16   3     1290.17     1202.17     73.66 o 
  -4  16   3      907.63      864.91     35.60 o 
  -3  16   3     1588.44     1516.62     43.16 o 
  -2  16   3     1863.18     1969.73     47.62 o 
  -1  16   3        9.04       30.86     19.65 o 
   0  16   3      450.50      458.92     23.30 o 
   1  16   3     1628.88     1479.06     36.90 o 
   2  16   3      135.52      171.01     23.71 o 
   3  16   3      798.85      793.51     32.00 o 
   4  16   3       41.99       84.05     41.47 o 
   5  16   3       54.71        6.65     25.89 o 
   6  16   3       38.53      -34.15     34.15 o 
   7  16   3        0.10       13.18     40.72 o 
   8  16   3       18.79       41.41     38.47 o 
   9  16   3        2.57       10.72     47.20 o 
  10  16   3        0.03      -51.59     67.70 o 
 -10  17   3       40.36      -60.65     60.65 o 
  -9  17   3       86.94      189.07     61.72 o 
  -8  17   3       79.44      129.59     52.81 o 
  -7  17   3      200.56      190.14    126.24 o 
  -6  17   3      333.90      379.07     45.16 o 
  -5  17   3     1145.62     1133.34     78.79 o 
  -4  17   3        2.50       -2.48     38.70 o 
  -3  17   3       48.10       32.52     25.03 o 
  -2  17   3       10.75       -0.43     34.04 o 
  -1  17   3     1111.86     1104.68     32.73 o 
   0  17   3      260.74      337.77     27.33 o 
   1  17   3       59.41       69.62     22.82 o 
   2  17   3        2.28       18.31     22.03 o 
   3  17   3      564.11      494.45     28.23 o 
   4  17   3      103.57       87.80     28.24 o 
   5  17   3     1459.12     1448.48     51.78 o 
   6  17   3      163.34      244.27     45.03 o 
   7  17   3       19.05       59.19     38.44 o 
   8  17   3      109.49      161.35     45.63 o 
   9  17   3      338.16      309.44     51.04 o 
  -9  18   3        0.77      -63.23     77.01 o 
  -8  18   3      124.94      160.24     57.89 o 
  -7  18   3      153.57      191.22     80.76 o 
  -6  18   3      512.90      459.53     43.69 o 
  -5  18   3      377.32      424.41     40.35 o 
  -4  18   3      728.91      708.73     41.43 o 
  -3  18   3       39.90       54.10     32.83 o 
  -2  18   3       12.46      -26.34     32.49 o 
  -1  18   3      593.56      738.54     36.47 o 
   0  18   3      444.65      540.02     28.49 o 
   1  18   3      190.35      152.70     31.26 o 
   2  18   3      402.65      431.85     27.55 o 
   3  18   3        3.60        6.96     32.64 o 
   4  18   3     1146.24     1135.78     41.21 o 
   5  18   3        0.25       44.82     42.54 o 
   6  18   3       24.24       31.90     40.13 o 
   7  18   3        0.22      -40.26     41.82 o 
   8  18   3      464.84      595.10     52.77 o 
   9  18   3        2.28      -17.25     82.24 o 
  -8  19   3       11.01       -7.38     60.30 o 
  -7  19   3       16.48       12.23     53.34 o 
  -6  19   3      315.21      384.30     45.96 o 
  -5  19   3       53.09       62.53     40.77 o 
  -4  19   3      108.68       95.39     37.37 o 
  -3  19   3       95.44       91.81     36.00 o 
  -2  19   3        4.04      -30.41     33.76 o 
  -1  19   3      400.25      454.02     37.25 o 
   0  19   3       23.05       25.22     34.86 o 
   1  19   3       46.90       39.43     31.56 o 
   2  19   3        0.68      -29.21     29.21 o 
   3  19   3      700.44      746.06     45.08 o 
   4  19   3        3.34      -30.75     30.75 o 
   5  19   3      186.34      164.70     56.32 o 
   6  19   3      121.95      143.05     45.26 o 
   7  19   3       42.35       84.63     57.24 o 
   8  19   3      133.12      134.71     72.00 o 
  -8  20   3        3.26      114.00     90.56 o 
  -7  20   3        3.20      108.46     60.29 o 
  -6  20   3        0.25       58.81     45.86 o 
  -5  20   3      554.56      566.58     52.19 o 
  -4  20   3        3.15      -25.50     40.10 o 
  -3  20   3     1026.03     1084.54     49.25 o 
  -2  20   3       23.29       40.11     35.54 o 
  -1  20   3        6.13      -29.22     35.75 o 
   0  20   3        0.27        0.33     38.58 o 
   1  20   3     1585.40     1425.18     52.05 o 
   2  20   3       34.49       15.38     35.99 o 
   3  20   3      829.98      701.58     45.40 o 
   4  20   3      368.60      375.41     41.95 o 
   5  20   3       20.26       34.10     41.18 o 
   6  20   3      151.86      136.31     43.04 o 
   7  20   3      314.90      424.46    169.19 o 
  -7  21   3        9.80      -51.89     60.88 o 
  -6  21   3      147.37      197.70     48.53 o 
  -5  21   3        5.67      -22.90     45.09 o 
  -4  21   3      212.93      112.76     44.62 o 
  -3  21   3        8.65        7.98     42.06 o 
  -2  21   3      352.69      407.34     43.28 o 
  -1  21   3      141.48       91.93     55.31 o 
   0  21   3       37.14       48.50     50.13 o 
   1  21   3      183.68      190.46     40.58 o 
   2  21   3      256.04      254.90     72.81 o 
   3  21   3        4.66       79.07     41.54 o 
   4  21   3       15.03      -46.75     46.75 o 
   5  21   3        0.56      -40.58     46.37 o 
   6  21   3      223.65      205.20     93.57 o 
   7  21   3       17.45      -88.86     88.86 o 
  -6  22   3       29.78       44.17     60.28 o 
  -5  22   3       34.61      102.30     47.38 o 
  -4  22   3      147.42       97.56     49.40 o 
  -3  22   3      184.91      219.88     43.59 o 
  -2  22   3        7.29      -32.00     43.30 o 
  -1  22   3       14.29       35.93     41.63 o 
   0  22   3       79.92      123.19     42.40 o 
   1  22   3      341.90      395.57    107.53 o 
   2  22   3      215.76      318.41     42.07 o 
   3  22   3       41.14      -10.27     43.55 o 
   4  22   3        4.85      -23.28     63.41 o 
   5  22   3      323.37      277.48     61.19 o 
   6  22   3       61.03      124.15     59.57 o 
  -5  23   3       16.08       69.17     52.24 o 
  -4  23   3       22.16       92.88     47.77 o 
  -3  23   3       41.51       29.56     46.24 o 
  -2  23   3        0.11      -26.38     42.64 o 
  -1  23   3      917.28      978.10     55.03 o 
   0  23   3       72.56      124.90     45.36 o 
   1  23   3      491.23      500.82     49.10 o 
   2  23   3        2.14        1.31     44.52 o 
   3  23   3       60.18       31.65     44.63 o 
   4  23   3       25.07       -6.29     62.26 o 
  -3  24   3        0.66      -47.41     47.41 o 
  -2  24   3      142.37       47.06     49.86 o 
  -1  24   3       28.14      -20.15     45.97 o 
   0  24   3       96.25      183.60     48.15 o 
   1  24   3        0.59       19.62     51.91 o 
   2  24   3       13.40       10.64     45.96 o 
   3  24   3        3.77       53.25     64.65 o 
 -12   0   4       43.63       35.37     78.49 o 
 -10   0   4      517.28      420.71     55.84 o 
  -8   0   4      289.33      297.22     25.20 o 
  -6   0   4     5682.54     5587.88     77.49 o 
  -4   0   4    14727.99    15319.12    157.49 o 
  -2   0   4     5433.47     5676.72    120.02 o 
   0   0   4   101959.15    83769.34    781.92 o 
   2   0   4     7794.65     8539.11     88.17 o 
   4   0   4    19409.06    20111.95    248.94 o 
   6   0   4      311.25      302.57     17.20 o 
   8   0   4     3841.20     3816.99     93.73 o 
  10   0   4     1601.19     1413.85     65.34 o 
  12   0   4       99.94       95.81     45.31 o 
 -13   1   4       90.13       58.97     63.60 o 
 -12   1   4      326.34      284.17     60.98 o 
 -11   1   4      305.36      334.11     52.15 o 
 -10   1   4     1030.61     1057.14     37.23 o 
  -9   1   4       94.48       98.18     19.82 o 
  -8   1   4      613.15      643.03     19.47 o 
  -7   1   4     7301.71     7182.56     69.45 o 
  -6   1   4     1253.44     1217.64     16.77 o 
  -5   1   4     2825.49     2931.01     27.74 o 
  -4   1   4       39.27       35.64      5.87 o 
  -3   1   4     7201.88     7141.35     59.48 o 
  -2   1   4     5576.67     5716.62     42.60 o 
  -1   1   4    63675.88    58179.02    398.16 o 
   0   1   4     4312.18     5125.75     46.56 o 
   1   1   4     3868.31     4122.00     28.78 o 
   2   1   4     3886.16     3854.63     30.90 o 
   3   1   4     1253.59     1385.99     14.52 o 
   4   1   4     1392.67     1395.78     16.12 o 
   5   1   4     2176.60     2055.19     26.25 o 
   6   1   4      214.06      190.05     11.05 o 
   7   1   4      277.83      306.24     26.21 o 
   8   1   4     1170.47     1110.17     35.26 o 
   9   1   4        7.22       75.99     28.89 o 
  10   1   4       13.93       -6.75     30.58 o 
  11   1   4       20.74       11.08     36.74 o 
  12   1   4      130.37       93.28     41.99 o 
  13   1   4       14.83       45.20     46.49 o 
 -13   2   4      107.39      132.92     64.65 o 
 -12   2   4      198.01      191.25     58.58 o 
 -11   2   4       23.31       13.41     46.78 o 
 -10   2   4      274.75      335.32     30.30 o 
  -9   2   4      780.19      766.38     26.47 o 
  -8   2   4      463.78      459.53     18.29 o 
  -7   2   4      296.15      311.10     12.87 o 
  -6   2   4      443.14      465.04     11.19 o 
  -5   2   4      837.69      911.51     16.76 o 
  -4   2   4    15946.78    17027.95    169.96 o 
  -3   2   4     1228.02     1092.72     18.45 o 
  -2   2   4     2397.59     2787.87     20.43 o 
  -1   2   4      562.23      633.31      8.96 o 
   0   2   4    61158.05    56045.38    369.07 o 
   1   2   4     3843.82     3605.34     27.61 o 
   2   2   4    15612.76    16533.62    130.18 o 
   3   2   4      149.43      161.52      5.98 o 
   4   2   4      198.93      255.13      8.57 o 
   5   2   4     1967.32     1965.91     25.22 o 
   6   2   4     2712.57     2858.36     33.95 o 
   7   2   4      784.22      759.00     31.39 o 
   8   2   4     1310.11     1373.36     46.26 o 
   9   2   4        4.09      -22.55     22.55 o 
  10   2   4      108.63      132.52     26.79 o 
  11   2   4       20.91       67.83     29.96 o 
  12   2   4        9.43       35.11     38.12 o 
  13   2   4       34.60       76.98     48.49 o 
 -13   3   4        6.07       11.67     60.20 o 
 -12   3   4      838.93      928.51     71.61 o 
 -11   3   4      122.05       68.06     47.40 o 
 -10   3   4      322.51      224.77     51.36 o 
  -9   3   4      305.04      312.93     22.15 o 
  -8   3   4     3072.52     3079.93     44.48 o 
  -7   3   4      283.72      285.00     11.65 o 
  -6   3   4     2984.15     2825.24     29.71 o 
  -5   3   4      227.68      224.01      9.36 o 
  -4   3   4      472.28      425.33      9.78 o 
  -3   3   4     1543.41     1676.39     18.54 o 
  -2   3   4    13973.05    14046.25    106.25 o 
  -1   3   4      611.76      584.25      7.59 o 
   0   3   4     3428.81     3287.39     27.90 o 
   1   3   4      729.80      646.11      9.89 o 
   2   3   4    12815.73    12499.60    111.02 o 
   3   3   4     1010.81     1021.20     20.30 o 
   4   3   4       25.15       35.71      8.06 o 
   5   3   4       36.22       38.33      9.88 o 
   6   3   4     2915.89     2669.62     47.71 o 
   7   3   4      200.60      231.26     16.31 o 
   8   3   4     1167.95     1233.69     28.10 o 
   9   3   4      155.21      124.37     24.79 o 
  10   3   4     1094.35     1091.59     35.29 o 
  11   3   4       17.99       35.39     34.98 o 
  12   3   4      625.02      648.12     46.13 o 
  13   3   4        0.08       59.67     45.38 o 
 -13   4   4       13.94       68.66     61.61 o 
 -12   4   4       80.01       45.94     57.16 o 
 -11   4   4       17.05      -43.52     43.52 o 
 -10   4   4     1222.29     1285.50     46.76 o 
  -9   4   4      252.91      301.71     22.87 o 
  -8   4   4      848.19      853.30     22.91 o 
  -7   4   4        9.08        6.70     11.19 o 
  -6   4   4     2256.90     2309.79     29.47 o 
  -5   4   4     4016.31     3795.74     41.03 o 
  -4   4   4     6698.01     6774.16     59.91 o 
  -3   4   4    13989.36    13540.50    108.22 o 
  -2   4   4     1208.88     1387.75     15.15 o 
  -1   4   4     6204.34     6736.00     60.90 o 
   0   4   4     7602.31     7454.80     67.48 o 
   1   4   4     9832.37    10053.68     84.78 o 
   2   4   4     8178.09     8756.48     79.28 o 
   3   4   4     7028.79     6986.59     68.82 o 
   4   4   4      901.47      781.17     16.70 o 
   5   4   4      597.01      599.93     15.25 o 
   6   4   4     1791.87     1735.05     33.07 o 
   7   4   4     1653.30     1525.92     25.23 o 
   8   4   4       36.36       62.37     13.89 o 
   9   4   4       76.20       30.55     24.27 o 
  10   4   4      171.40      218.19     48.24 o 
  11   4   4      101.30      141.98     38.72 o 
  12   4   4        3.02      -27.82     41.27 o 
  13   4   4        0.53      -47.59     47.59 o 
 -13   5   4      212.24      127.95     62.46 o 
 -12   5   4      451.12      541.98     64.16 o 
 -11   5   4      482.79      357.65     55.45 o 
 -10   5   4     2169.84     2026.63     61.03 o 
  -9   5   4       50.78       34.26     20.57 o 
  -8   5   4      636.88      620.16     18.82 o 
  -7   5   4     2651.63     2765.20     38.12 o 
  -6   5   4     5955.14     6130.86     68.60 o 
  -5   5   4       16.71       13.73      9.28 o 
  -4   5   4     4178.99     4420.37     41.11 o 
  -3   5   4     2462.41     2711.04     28.28 o 
  -2   5   4      219.18      250.53      7.43 o 
  -1   5   4      317.64      308.35      7.68 o 
   0   5   4      237.86      199.71      6.79 o 
   1   5   4     1017.95     1257.95     17.96 o 
   2   5   4      818.90      866.84     15.45 o 
   3   5   4     3336.22     3853.59     40.68 o 
   4   5   4     2203.84     2305.78     30.28 o 
   5   5   4       60.37       38.78     10.71 o 
   6   5   4       26.32       30.50     10.81 o 
   7   5   4      130.17      110.81     18.66 o 
   8   5   4      939.36      877.57     22.29 o 
   9   5   4       14.55       10.04     23.17 o 
  10   5   4       18.01       39.28     33.12 o 
  11   5   4       53.85      124.41     38.40 o 
  12   5   4      202.39      165.53     45.21 o 
 -13   6   4        3.74       -8.57     67.42 o 
 -12   6   4        4.67      -64.30     64.69 o 
 -11   6   4       85.35       48.44     53.19 o 
 -10   6   4     1220.66     1288.87     48.39 o 
  -9   6   4        2.02        5.43     19.71 o 
  -8   6   4      710.03      815.92     29.08 o 
  -7   6   4       30.40       37.85     14.08 o 
  -6   6   4      883.84      868.75     29.27 o 
  -5   6   4      801.59      830.50     17.93 o 
  -4   6   4      106.51      141.90     17.46 o 
  -3   6   4     1047.92     1177.02     20.90 o 
  -2   6   4    11228.89    11908.39    113.12 o 
  -1   6   4     7727.02     7418.78     76.26 o 
   0   6   4     7545.03     8124.27     78.46 o 
   1   6   4      639.27      647.44     14.89 o 
   2   6   4     4263.94     4066.45     45.81 o 
   3   6   4      560.62      732.75     15.90 o 
   4   6   4    16577.77    16349.45    168.52 o 
   5   6   4       96.06      119.90     14.68 o 
   6   6   4      838.32      921.82     21.46 o 
   7   6   4      222.95      183.72     18.87 o 
   8   6   4     3457.73     3565.33     50.89 o 
   9   6   4       29.14       22.88     22.73 o 
  10   6   4     1874.76     1936.04     55.32 o 
  11   6   4       23.81       39.00     36.29 o 
  12   6   4       26.35      -40.66     43.81 o 
 -13   7   4       10.23      -58.14     58.14 o 
 -12   7   4      612.73      630.41     77.97 o 
 -11   7   4      438.43      410.27     55.61 o 
 -10   7   4      292.59      384.29     40.79 o 
  -9   7   4      166.22      179.08     23.04 o 
  -8   7   4      972.86     1063.81     31.49 o 
  -7   7   4     4424.11     4244.64     65.56 o 
  -6   7   4     1806.52     1905.23     36.44 o 
  -5   7   4    13811.17    12941.06    149.15 o 
  -4   7   4      331.10      368.35     14.35 o 
  -3   7   4      471.42      398.38     13.02 o 
  -2   7   4     6216.14     6309.54     67.56 o 
  -1   7   4    16508.04    16506.04    168.44 o 
   0   7   4       86.97       86.20      8.74 o 
   1   7   4     4336.59     4403.99     54.42 o 
   2   7   4     5873.89     5866.37     70.37 o 
   3   7   4     1611.94     1576.78     23.93 o 
   4   7   4       33.28       36.15     10.70 o 
   5   7   4     2689.36     2589.23     35.78 o 
   6   7   4     2511.88     2351.90     56.67 o 
   7   7   4        5.64        5.88     13.44 o 
   8   7   4      865.35      917.62     26.94 o 
   9   7   4      719.58      672.74     34.78 o 
  10   7   4        6.27      -16.99     35.59 o 
  11   7   4        0.22       -6.32     36.61 o 
  12   7   4      225.20      175.76     45.62 o 
 -12   8   4       67.61       86.96     61.59 o 
 -11   8   4      469.95      492.77    101.54 o 
 -10   8   4      385.85      484.00     61.29 o 
  -9   8   4      226.48      237.40     24.56 o 
  -8   8   4     2665.18     2555.48     59.89 o 
  -7   8   4      238.23      219.80     19.85 o 
  -6   8   4      632.10      643.02     23.22 o 
  -5   8   4     3181.38     3208.35     46.19 o 
  -4   8   4     7992.20     7412.98     94.71 o 
  -3   8   4      209.81      292.56     13.71 o 
  -2   8   4     5617.74     5207.58     57.28 o 
  -1   8   4     1578.72     1717.79     26.57 o 
   0   8   4       20.28        4.84     11.93 o 
   1   8   4       15.96       11.75      8.49 o 
   2   8   4     1386.59     1442.50     25.29 o 
   3   8   4      171.83      183.40     12.36 o 
   4   8   4       58.97       70.98     10.75 o 
   5   8   4        7.32       34.57     12.39 o 
   6   8   4     1604.23     1449.66     27.18 o 
   7   8   4        6.16      -14.76     14.76 o 
   8   8   4       12.08        6.97     19.02 o 
   9   8   4       46.48       35.53     30.94 o 
  10   8   4      552.61      521.78     37.82 o 
  11   8   4       48.04       61.88     42.75 o 
  12   8   4       54.14       28.83     42.99 o 
 -12   9   4      413.57      438.55     66.86 o 
 -11   9   4        8.22      -24.08     52.47 o 
 -10   9   4        0.21      -15.20     76.97 o 
  -9   9   4      233.52      214.66     28.07 o 
  -8   9   4     1457.93     1391.54     36.99 o 
  -7   9   4       10.11       15.95     21.69 o 
  -6   9   4     2319.40     2284.76     44.63 o 
  -5   9   4      110.78       80.04     15.56 o 
  -4   9   4     1100.26     1074.71     24.94 o 
  -3   9   4      285.99      254.37     13.04 o 
  -2   9   4     3815.77     3909.46     45.47 o 
  -1   9   4       72.99       37.49      9.81 o 
   0   9   4       59.27       58.58     12.18 o 
   1   9   4     1404.42     1460.60     26.60 o 
   2   9   4     3030.62     2842.76     39.81 o 
   3   9   4      923.17      957.17     22.60 o 
   4   9   4      117.47      134.20     13.75 o 
   5   9   4      124.37      184.79     14.20 o 
   6   9   4     3398.71     3349.39     45.43 o 
   7   9   4      370.62      337.87     22.77 o 
   8   9   4      550.98      516.55     27.42 o 
   9   9   4       36.08      -30.74     30.74 o 
  10   9   4      152.54       81.50     35.64 o 
  11   9   4       51.72       57.61     42.38 o 
  12   9   4      201.47      188.99     56.22 o 
 -12  10   4       16.81       10.27     57.40 o 
 -11  10   4      165.60      176.54     53.77 o 
 -10  10   4      807.97      765.75     48.08 o 
  -9  10   4      131.58      121.03     28.53 o 
  -8  10   4      518.83      576.11     31.13 o 
  -7  10   4      302.62      342.96     35.01 o 
  -6  10   4     2356.08     2282.30     45.03 o 
  -5  10   4       16.45      -15.70     15.70 o 
  -4  10   4     8129.30     8050.18    105.75 o 
  -3  10   4     1051.56     1026.23     26.93 o 
  -2  10   4       19.12       -3.90      9.55 o 
  -1  10   4      447.83      400.79     15.33 o 
   0  10   4     3930.03     3831.64     50.30 o 
   1  10   4    12564.73    12701.95    133.12 o 
   2  10   4     1578.06     1708.65     30.50 o 
   3  10   4       29.10       24.64     17.15 o 
   4  10   4     1173.95     1051.61     24.74 o 
   5  10   4     6723.70     6482.85     92.29 o 
   6  10   4     1416.23     1440.16     43.08 o 
   7  10   4     2745.63     2834.47     47.36 o 
   8  10   4       31.98       42.31     30.34 o 
   9  10   4       28.36      -30.90     30.90 o 
  10  10   4      181.23      190.45     38.72 o 
  11  10   4      716.67      761.83     47.15 o 
  12  10   4        7.27      -16.16     55.31 o 
 -12  11   4       32.58       10.95    118.09 o 
 -11  11   4       25.75        3.30     59.11 o 
 -10  11   4      527.48      568.67     46.56 o 
  -9  11   4     1428.27     1354.35     43.80 o 
  -8  11   4      108.69      113.15     27.61 o 
  -7  11   4      790.48      724.69     30.14 o 
  -6  11   4     2261.85     2204.31     41.15 o 
  -5  11   4      447.99      491.98     20.46 o 
  -4  11   4     5821.08     5645.21     72.79 o 
  -3  11   4      828.15      808.40     29.51 o 
  -2  11   4      190.21      239.25     12.44 o 
  -1  11   4      650.98      705.48     24.83 o 
   0  11   4     5169.00     5288.74     66.95 o 
   1  11   4      533.08      493.78     18.69 o 
   2  11   4     1620.10     1556.34     26.77 o 
   3  11   4     1261.73     1363.70     27.96 o 
   4  11   4       13.74       16.00     14.39 o 
   5  11   4        6.69       -6.08     19.71 o 
   6  11   4        5.93        7.64     19.05 o 
   7  11   4      148.13      165.09     27.60 o 
   8  11   4       63.36       21.08     28.80 o 
   9  11   4      756.03      856.35     63.07 o 
  10  11   4        2.18       14.36     38.03 o 
  11  11   4      116.92      106.17     48.55 o 
 -11  12   4      479.27      517.72     67.66 o 
 -10  12   4       46.34       14.96     63.20 o 
  -9  12   4      142.85      134.11     36.82 o 
  -8  12   4        0.14      -33.06     33.06 o 
  -7  12   4      264.24      299.45     32.13 o 
  -6  12   4      281.51      301.68     23.42 o 
  -5  12   4     2695.00     2559.49     43.70 o 
  -4  12   4       34.34       22.57     17.24 o 
  -3  12   4      570.38      608.27     16.75 o 
  -2  12   4      674.12      730.41     22.48 o 
  -1  12   4     1222.56     1172.12     27.22 o 
   0  12   4      519.31      529.85     19.08 o 
   1  12   4       60.38       76.44     19.31 o 
   2  12   4     2077.51     2180.40     33.45 o 
   3  12   4       53.99       43.20     19.19 o 
   4  12   4     2043.75     1991.06     36.26 o 
   5  12   4      702.16      741.47     28.48 o 
   6  12   4       31.67        7.80     31.75 o 
   7  12   4       55.50       82.17     28.08 o 
   8  12   4      315.31      312.46     33.34 o 
   9  12   4      351.54      328.05     36.41 o 
  10  12   4      368.14      438.81     40.88 o 
  11  12   4        4.31       -0.76     60.89 o 
 -11  13   4      500.59      462.04    106.89 o 
 -10  13   4        0.87       -7.86     54.32 o 
  -9  13   4      302.66      255.42     40.61 o 
  -8  13   4      326.56      408.94     99.84 o 
  -7  13   4      658.18      603.05     55.49 o 
  -6  13   4       12.26       11.06     29.89 o 
  -5  13   4     2284.27     2270.64     60.82 o 
  -4  13   4     1681.85     1654.71     35.69 o 
  -3  13   4      158.83      154.74     12.25 o 
  -2  13   4     4207.41     3999.98     82.32 o 
  -1  13   4     4995.10     4776.38     63.84 o 
   0  13   4      236.26      291.29     22.17 o 
   1  13   4     1979.35     1871.67     31.94 o 
   2  13   4     4062.83     3811.17     49.48 o 
   3  13   4     2669.20     2614.87     44.45 o 
   4  13   4      948.96      845.10     29.80 o 
   5  13   4     1479.57     1461.09     41.26 o 
   6  13   4        9.34       30.01     32.52 o 
   7  13   4        4.75      -12.65     29.19 o 
   8  13   4      138.83       84.40     35.08 o 
   9  13   4      465.97      386.75     39.73 o 
  10  13   4       19.61       21.16     47.23 o 
  11  13   4       78.19      144.53     55.03 o 
 -11  14   4      329.63      335.54     69.93 o 
 -10  14   4       36.58       13.20     61.59 o 
  -9  14   4       79.36       54.15     40.46 o 
  -8  14   4      165.01      135.88     47.31 o 
  -7  14   4     1327.58     1328.70     76.62 o 
  -6  14   4      352.09      312.90     28.59 o 
  -5  14   4      498.42      479.69     29.39 o 
  -4  14   4      104.26       87.68     20.26 o 
  -3  14   4       11.41       16.31     12.52 o 
  -2  14   4      740.72      810.64     46.96 o 
  -1  14   4      633.79      712.86     23.27 o 
   0  14   4      360.43      343.49     35.94 o 
   1  14   4       22.58       53.13     15.01 o 
   2  14   4     2150.92     2158.61     35.82 o 
   3  14   4       30.94       11.52     18.24 o 
   4  14   4      670.33      696.54     29.83 o 
   5  14   4      238.74      275.80     26.93 o 
   6  14   4      200.77      198.61     33.37 o 
   7  14   4      117.46      227.10     32.48 o 
   8  14   4      432.95      543.69     38.34 o 
   9  14   4        0.46       -3.04     45.63 o 
  10  14   4       23.84       25.91     47.50 o 
 -10  15   4       61.55      -17.77     83.46 o 
  -9  15   4        4.17       22.46     52.70 o 
  -8  15   4       68.49       89.79     49.59 o 
  -7  15   4       38.03       58.40     42.38 o 
  -6  15   4      208.80      161.12     31.65 o 
  -5  15   4       99.82       73.64     25.81 o 
  -4  15   4     1165.09     1132.57     49.63 o 
  -3  15   4     2333.11     2260.27     42.47 o 
  -2  15   4     1189.81     1199.45     33.12 o 
  -1  15   4      233.31      242.18     21.06 o 
   0  15   4        2.82      -11.48     19.01 o 
   1  15   4     1560.98     1554.54     36.67 o 
   2  15   4     1061.53     1013.72     26.95 o 
   3  15   4      176.93      209.46     25.93 o 
   4  15   4      279.50      301.36     27.20 o 
   5  15   4       70.49      117.98     26.09 o 
   6  15   4       13.50       40.62     38.65 o 
   7  15   4      698.30      712.66     39.15 o 
   8  15   4        7.44       -0.10     43.49 o 
   9  15   4       67.88       14.58     44.64 o 
  10  15   4        2.22      -51.95     51.95 o 
 -10  16   4       38.02       60.98     89.12 o 
  -9  16   4      112.26      165.36     57.78 o 
  -8  16   4       35.69      152.60     50.08 o 
  -7  16   4       20.61       28.77     44.57 o 
  -6  16   4     1014.01     1007.45     44.83 o 
  -5  16   4      661.93      629.03     38.05 o 
  -4  16   4      523.43      587.05     36.47 o 
  -3  16   4      961.45      996.13     51.77 o 
  -2  16   4     1704.46     1644.68     38.94 o 
  -1  16   4       34.47       11.73     20.36 o 
   0  16   4     5802.93     5900.78     79.52 o 
   1  16   4     1904.99     1808.83     39.59 o 
   2  16   4      635.24      682.58     27.55 o 
   3  16   4      421.65      416.59     28.09 o 
   4  16   4      394.96      393.45     31.96 o 
   5  16   4      325.50      329.24     37.20 o 
   6  16   4      471.85      480.97     41.81 o 
   7  16   4      654.80      653.40     47.02 o 
   8  16   4       32.84       34.26     48.37 o 
   9  16   4        0.43      -23.86     45.66 o 
  10  16   4        8.16      -13.85     66.69 o 
  -9  17   4       15.23       21.54     59.22 o 
  -8  17   4      260.20      151.77     54.98 o 
  -7  17   4       13.28      -46.08     46.08 o 
  -6  17   4        8.73       -2.45     50.27 o 
  -5  17   4      254.18      284.97     36.58 o 
  -4  17   4      878.75      868.18     39.02 o 
  -3  17   4       67.31       15.83     34.47 o 
  -2  17   4        0.57      -27.01     27.01 o 
  -1  17   4      925.17      870.53     29.66 o 
   0  17   4      966.40     1048.82     36.41 o 
   1  17   4      300.50      301.84     24.20 o 
   2  17   4       62.70       53.53     22.59 o 
   3  17   4      463.60      543.89     36.23 o 
   4  17   4       94.63      104.03     27.87 o 
   5  17   4       84.15       85.26     68.74 o 
   6  17   4      475.41      446.54    118.47 o 
   7  17   4        7.71      -20.24     40.39 o 
   8  17   4       51.41      125.82     48.40 o 
   9  17   4       16.37       59.66     52.36 o 
  -9  18   4      159.09      131.81     88.69 o 
  -8  18   4        0.60       14.27     53.38 o 
  -7  18   4        9.90        7.39     49.63 o 
  -6  18   4       22.76       46.03     50.08 o 
  -5  18   4      262.79      225.14     39.98 o 
  -4  18   4       68.65       67.56     35.89 o 
  -3  18   4      129.66      158.22     33.01 o 
  -2  18   4        2.25      -17.53     31.59 o 
  -1  18   4     1084.80     1098.21     42.07 o 
   0  18   4        3.05       30.03     31.70 o 
   1  18   4      599.22      551.40     32.22 o 
   2  18   4       69.06       86.30     29.60 o 
   3  18   4      165.59      176.76     30.33 o 
   4  18   4       65.62       81.88     30.56 o 
   5  18   4      899.92      911.66     47.63 o 
   6  18   4       13.62       -8.19     42.02 o 
   7  18   4       12.54       26.52     44.64 o 
   8  18   4       38.00       37.21     47.88 o 
  -8  19   4      121.53       72.19    120.44 o 
  -7  19   4      206.77      236.54     58.80 o 
  -6  19   4      117.37      132.51     44.07 o 
  -5  19   4      177.35      161.51     40.11 o 
  -4  19   4      271.58      290.14     39.66 o 
  -3  19   4      116.19       74.59     36.15 o 
  -2  19   4      371.79      333.38     36.52 o 
  -1  19   4     1450.09     1426.24     54.65 o 
   0  19   4      137.68      158.48     44.11 o 
   1  19   4      748.65      690.73     40.40 o 
   2  19   4      414.83      345.47     35.97 o 
   3  19   4       35.02       24.20     36.55 o 
   4  19   4        1.39      -32.05     32.33 o 
   5  19   4      210.49      172.69     42.62 o 
   6  19   4      182.71      190.06     44.99 o 
   7  19   4        1.12       42.72     46.99 o 
   8  19   4       38.33       37.92     52.51 o 
  -8  20   4      350.55      462.10    197.54 o 
  -7  20   4       95.21       21.76     57.51 o 
  -6  20   4      407.07      407.47     48.46 o 
  -5  20   4        0.77      -28.58     40.95 o 
  -4  20   4        7.58      -25.86     37.53 o 
  -3  20   4      597.82      681.02     56.31 o 
  -2  20   4     1258.97     1231.03     49.05 o 
  -1  20   4      205.46      161.91     38.14 o 
   0  20   4     1063.37     1195.57     47.70 o 
   1  20   4      124.27      145.98     38.29 o 
   2  20   4       22.36       37.09     37.88 o 
   3  20   4       70.00      108.01     39.48 o 
   4  20   4      171.12      133.92     43.36 o 
   5  20   4        4.37       -6.36     64.60 o 
   6  20   4       91.50      154.70     49.85 o 
   7  20   4       10.17      -12.79     54.37 o 
  -7  21   4       56.04       22.96     62.03 o 
  -6  21   4       38.56        4.77     44.88 o 
  -5  21   4        3.96      -12.99     45.31 o 
  -4  21   4        1.88      -41.42     41.42 o 
  -3  21   4      222.40      272.17     49.44 o 
  -2  21   4        5.86       26.17     39.79 o 
  -1  21   4        5.38       11.43     38.72 o 
   0  21   4        0.88       53.72     39.33 o 
   1  21   4      562.90      556.91     45.37 o 
   2  21   4       12.39       15.40     40.51 o 
   3  21   4      391.06      380.31     44.62 o 
   4  21   4       17.40      -13.08     45.65 o 
   5  21   4        9.28       20.54     63.98 o 
   6  21   4       18.85       58.93     46.82 o 
  -6  22   4      130.64      132.22     48.74 o 
  -5  22   4        5.47      -23.75     48.61 o 
  -4  22   4      112.24      151.66     44.21 o 
  -3  22   4        2.45      -28.77     44.89 o 
  -2  22   4       49.27       37.62     44.05 o 
  -1  22   4      118.99      132.28     43.11 o 
   0  22   4       30.66      -17.78     43.36 o 
   1  22   4      232.02      224.78     44.18 o 
   2  22   4      101.17      130.94     45.15 o 
   3  22   4       14.79       66.96     44.14 o 
   4  22   4      302.78      320.90     50.67 o 
   5  22   4      142.79      128.25     48.98 o 
  -5  23   4       68.52      133.71     99.01 o 
  -4  23   4      196.33      133.07     47.38 o 
  -3  23   4        0.23      -62.20     62.20 o 
  -2  23   4      332.24      389.72     45.80 o 
  -1  23   4      197.78      316.00     48.92 o 
   0  23   4       26.93       38.69     43.09 o 
   1  23   4        1.96       17.28     42.56 o 
   2  23   4      349.96      392.26     50.44 o 
   3  23   4      199.13      218.99     49.43 o 
   4  23   4        8.79        7.30     50.36 o 
  -3  24   4       23.24      -23.66     50.69 o 
  -2  24   4       17.51      -37.72     51.54 o 
  -1  24   4      195.52      255.87     51.49 o 
   0  24   4       43.19       57.91     48.96 o 
   1  24   4       24.86       33.49     55.97 o 
   2  24   4        1.77       20.51     46.84 o 
 -13   0   5       25.32       67.43     91.74 o 
 -11   0   5     1565.81     1755.19    111.51 o 
  -9   0   5      180.97      133.28     51.36 o 
  -7   0   5    12937.95    13229.37    172.30 o 
  -5   0   5    12019.54    11634.26    121.86 o 
  -3   0   5     1951.56     2060.19     28.68 o 
  -1   0   5    34649.97    34483.25    381.33 o 
   1   0   5    39532.52    40766.52    378.49 o 
   3   0   5     2369.85     2496.15     29.94 o 
   5   0   5     8884.95     9098.20    135.24 o 
   7   0   5        6.87      -16.79     26.91 o 
   9   0   5       31.58       56.01     39.71 o 
  11   0   5        8.40       29.70     40.72 o 
  13   0   5       36.82      -13.15    100.54 o 
 -13   1   5       83.75       64.40     59.72 o 
 -12   1   5       41.61        1.20     52.43 o 
 -11   1   5      240.77      293.45     49.08 o 
 -10   1   5     1570.24     1584.25     67.12 o 
  -9   1   5     2013.15     2011.30     33.10 o 
  -8   1   5     2009.48     2080.12     39.10 o 
  -7   1   5     1356.06     1407.72     23.13 o 
  -6   1   5      643.04      658.76     13.41 o 
  -5   1   5     4451.90     4549.55     42.43 o 
  -4   1   5    13271.69    14391.74    115.38 o 
  -3   1   5     2914.15     3169.22     26.96 o 
  -2   1   5     6061.00     6343.68     45.53 o 
  -1   1   5    11931.33    11136.93     78.09 o 
   0   1   5     1127.21     1250.13     10.39 o 
   1   1   5     2836.85     3253.75     26.59 o 
   2   1   5      626.18      649.67      9.76 o 
   3   1   5     5906.58     5916.50     46.77 o 
   4   1   5      113.77      160.29      8.33 o 
   5   1   5     5690.92     5371.05     48.58 o 
   6   1   5       27.47       26.54     12.20 o 
   7   1   5      824.29      903.95     22.14 o 
   8   1   5      132.74       91.14     21.13 o 
   9   1   5     1914.69     1949.81     46.92 o 
  10   1   5       60.44       -3.97     31.32 o 
  11   1   5      455.12      461.87     35.27 o 
  12   1   5       18.74       34.27     34.53 o 
  13   1   5       19.11       45.76     46.11 o 
 -13   2   5      120.44      136.57     64.87 o 
 -12   2   5      132.11      136.54     57.10 o 
 -11   2   5      773.49      672.03     57.07 o 
 -10   2   5      629.16      490.35     45.84 o 
  -9   2   5       73.44       57.77     20.73 o 
  -8   2   5      145.82      150.74     15.13 o 
  -7   2   5     4628.48     4593.74     47.68 o 
  -6   2   5     1335.70     1290.67     24.88 o 
  -5   2   5       79.48       66.23      8.90 o 
  -4   2   5       13.96       32.47      7.10 o 
  -3   2   5     4746.33     4694.51     33.42 o 
  -2   2   5      595.33      575.68      7.75 o 
  -1   2   5     3531.78     3753.21     29.50 o 
   0   2   5     1414.66     1286.94     10.93 o 
   1   2   5     4561.70     4311.61     30.58 o 
   2   2   5      175.09      199.99      5.59 o 
   3   2   5     6401.07     6475.55     53.37 o 
   4   2   5     1287.06     1353.87     15.62 o 
   5   2   5     2239.32     2100.25     27.00 o 
   6   2   5      244.83      223.36     11.27 o 
   7   2   5     5229.76     4925.49     54.54 o 
   8   2   5      817.72      755.11     27.21 o 
   9   2   5       24.82       25.28     23.25 o 
  10   2   5      157.75      229.81     28.17 o 
  11   2   5      736.00      818.50     38.09 o 
  12   2   5        8.91      -24.71     41.79 o 
  13   2   5       85.84       33.08     69.06 o 
 -13   3   5      382.88      544.87     66.91 o 
 -12   3   5      169.11      211.13     57.80 o 
 -11   3   5        1.61       14.81     49.18 o 
 -10   3   5        4.53      -32.55     38.78 o 
  -9   3   5     3982.45     4100.59     60.49 o 
  -8   3   5      483.06      472.85     19.79 o 
  -7   3   5     3999.79     3907.53     42.03 o 
  -6   3   5       26.52       14.04     10.79 o 
  -5   3   5     3210.82     3535.12     41.91 o 
  -4   3   5      402.00      417.44      8.93 o 
  -3   3   5    11664.21    12317.22     93.88 o 
  -2   3   5     2104.62     2378.92     20.70 o 
  -1   3   5     6656.57     6566.26     50.61 o 
   0   3   5     1936.79     2247.91     18.98 o 
   1   3   5     4879.07     4964.87     41.63 o 
   2   3   5     1649.03     1798.63     18.01 o 
   3   3   5     2678.02     2816.45     29.18 o 
   4   3   5     1272.13     1154.92     16.13 o 
   5   3   5     3595.30     4116.21     41.42 o 
   6   3   5      898.86      927.92     21.07 o 
   7   3   5      232.32      264.76     12.78 o 
   8   3   5      423.56      493.09     19.28 o 
   9   3   5       56.35       15.59     24.50 o 
  10   3   5       57.39       67.39     38.10 o 
  11   3   5      301.83      301.98     40.25 o 
  12   3   5       80.25       95.39     44.47 o 
 -13   4   5        1.05       85.13     65.02 o 
 -12   4   5       94.73       14.10     53.50 o 
 -11   4   5      330.79      304.66     51.97 o 
 -10   4   5      101.03       87.01     35.24 o 
  -9   4   5       35.43       33.31     23.05 o 
  -8   4   5     1732.98     1753.42     28.43 o 
  -7   4   5      765.75      775.37     17.96 o 
  -6   4   5     2367.51     2462.39     31.75 o 
  -5   4   5       72.14       65.31      8.66 o 
  -4   4   5     1127.12     1051.54     16.23 o 
  -3   4   5     7844.27     8293.74     76.06 o 
  -2   4   5     4556.08     4545.58     36.64 o 
  -1   4   5     2762.80     2714.29     24.33 o 
   0   4   5      107.97      119.33      5.02 o 
   1   4   5     2968.39     3041.17     28.89 o 
   2   4   5       68.15       87.46      8.37 o 
   3   4   5     3653.27     3640.56     36.45 o 
   4   4   5      357.11      377.88     12.42 o 
   5   4   5     1706.65     1549.18     23.05 o 
   6   4   5      979.24     1019.32     21.10 o 
   7   4   5     4197.69     4117.04     47.10 o 
   8   4   5      172.56      176.41     15.59 o 
   9   4   5       58.45       20.54     24.00 o 
  10   4   5      359.52      344.27     30.44 o 
  11   4   5      343.86      378.78     41.35 o 
  12   4   5      136.14      114.56     43.71 o 
 -13   5   5       72.63       67.36     84.20 o 
 -12   5   5       83.03       99.89     54.38 o 
 -11   5   5      200.14      245.72     51.00 o 
 -10   5   5      284.16      315.53     38.06 o 
  -9   5   5      794.18      738.29     29.10 o 
  -8   5   5     1766.02     1636.64     28.75 o 
  -7   5   5     1434.35     1426.20     26.38 o 
  -6   5   5        5.49       40.77      9.78 o 
  -5   5   5     6837.81     7251.42     73.83 o 
  -4   5   5     5491.64     5766.11     55.29 o 
  -3   5   5     2441.23     2506.03     28.51 o 
  -2   5   5     1000.00      952.07     12.70 o 
  -1   5   5    14329.94    13311.46    135.90 o 
   0   5   5     3218.01     3480.95     34.18 o 
   1   5   5     2670.12     2425.37     25.67 o 
   2   5   5     4755.06     4790.48     45.96 o 
   3   5   5     8021.18     8515.65     78.23 o 
   4   5   5       35.79       22.32     10.45 o 
   5   5   5     9997.44     9975.35    106.08 o 
   6   5   5      909.46      829.93     19.65 o 
   7   5   5      127.02      129.66     16.43 o 
   8   5   5       47.16       51.00     15.51 o 
   9   5   5     1150.21     1278.12     36.57 o 
  10   5   5       25.26       70.36     35.19 o 
  11   5   5       42.83       21.25     38.69 o 
  12   5   5        8.79      -35.73     43.93 o 
 -13   6   5       12.63      -65.25     65.25 o 
 -12   6   5        0.08      -13.19    102.19 o 
 -11   6   5      470.18      497.48     52.74 o 
 -10   6   5      284.51      324.34     50.95 o 
  -9   6   5      323.17      333.36     27.46 o 
  -8   6   5      271.97      271.83     17.39 o 
  -7   6   5     2175.95     2152.62     30.13 o 
  -6   6   5      598.47      545.01     16.25 o 
  -5   6   5     3423.50     3354.53     38.26 o 
  -4   6   5      221.66      220.13      9.06 o 
  -3   6   5     4147.89     4036.77     51.89 o 
  -2   6   5      190.56      180.08      8.07 o 
  -1   6   5    25927.77    26125.06    245.82 o 
   0   6   5       20.11       12.47      6.88 o 
   1   6   5     1689.58     1930.23     28.09 o 
   2   6   5     4437.12     4153.93     49.44 o 
   3   6   5    10459.89    10008.66     97.41 o 
   4   6   5     5661.52     5612.06     63.08 o 
   5   6   5     8259.79     8595.56     93.02 o 
   6   6   5       64.59       72.71     13.19 o 
   7   6   5      218.11      253.22     20.53 o 
   8   6   5     1127.81     1141.19     28.29 o 
   9   6   5      460.34      545.07     29.18 o 
  10   6   5      509.16      592.80     37.72 o 
  11   6   5      164.39      119.65     38.76 o 
  12   6   5        4.22      -48.42     55.34 o 
 -13   7   5      186.93       96.56     64.34 o 
 -12   7   5       17.88       35.13     60.07 o 
 -11   7   5      152.21      169.80     52.09 o 
 -10   7   5      827.38      895.01     44.59 o 
  -9   7   5      312.28      328.11     26.08 o 
  -8   7   5      309.11      293.90     20.37 o 
  -7   7   5       12.58        6.34     11.24 o 
  -6   7   5     2686.09     2691.70     36.46 o 
  -5   7   5     1405.70     1431.82     22.29 o 
  -4   7   5     4069.15     4133.80     52.98 o 
  -3   7   5      439.39      455.18     12.21 o 
  -2   7   5      408.94      363.29     17.86 o 
  -1   7   5      907.06      685.52     14.96 o 
   0   7   5     6379.22     6450.29     76.66 o 
   1   7   5     7624.37     7868.84     92.19 o 
   2   7   5     2066.73     1871.17     28.52 o 
   3   7   5        1.28        4.04      9.04 o 
   4   7   5       20.60       12.19      9.92 o 
   5   7   5     3279.55     3059.19     61.73 o 
   6   7   5       68.62       62.27     14.30 o 
   7   7   5       42.85      -13.91     19.34 o 
   8   7   5       97.97       86.97     22.36 o 
   9   7   5      245.48      251.53     32.17 o 
  10   7   5       24.91       45.72     35.13 o 
  11   7   5       24.55       55.16     38.09 o 
  12   7   5        6.42       12.11     50.92 o 
 -12   8   5        0.32      -56.50     56.50 o 
 -11   8   5       99.28       -2.85     53.81 o 
 -10   8   5      235.26      231.55     37.41 o 
  -9   8   5      211.53      225.76     27.78 o 
  -8   8   5      289.17      261.14     25.72 o 
  -7   8   5     1422.27     1387.48     33.98 o 
  -6   8   5      348.30      330.67     29.29 o 
  -5   8   5      797.40      803.22     26.06 o 
  -4   8   5      390.65      343.57     14.90 o 
  -3   8   5     6793.43     6837.48     73.83 o 
  -2   8   5      554.56      578.05     21.74 o 
  -1   8   5     1213.48     1339.12     20.82 o 
   0   8   5      161.46      162.66     10.45 o 
   1   8   5     2494.25     2475.20     35.65 o 
   2   8   5      127.06      103.46     11.78 o 
   3   8   5     2141.50     2088.38     32.64 o 
   4   8   5      681.85      726.61     17.47 o 
   5   8   5      638.41      713.18     19.13 o 
   6   8   5      495.26      525.26     18.67 o 
   7   8   5       83.87      101.24     20.81 o 
   8   8   5      150.85      174.25     29.56 o 
   9   8   5      182.51      146.43     32.58 o 
  10   8   5       35.90      -17.45     35.20 o 
  11   8   5      205.41      200.44     41.94 o 
  12   8   5       20.88       14.71     54.79 o 
 -12   9   5       17.53      -31.85     60.78 o 
 -11   9   5      162.07       77.31     56.77 o 
 -10   9   5        6.07       11.93     30.97 o 
  -9   9   5      983.88      951.46     36.10 o 
  -8   9   5      168.12      179.39     22.04 o 
  -7   9   5     1826.20     1796.54     45.98 o 
  -6   9   5      112.11       70.52     18.68 o 
  -5   9   5      649.27      603.26     19.82 o 
  -4   9   5     1306.62     1311.06     26.73 o 
  -3   9   5     5428.27     5364.84     60.23 o 
  -2   9   5     3441.08     3192.73     38.92 o 
  -1   9   5      131.52      154.43     10.81 o 
   0   9   5     1150.71     1086.29     20.36 o 
   1   9   5     6377.98     6731.75     81.45 o 
   2   9   5     5001.29     4656.24     59.71 o 
   3   9   5     2629.39     2805.73     40.97 o 
   4   9   5      182.84      185.91     14.91 o 
   5   9   5        5.01       -0.26     13.54 o 
   6   9   5      595.70      657.80     20.55 o 
   7   9   5      764.42      683.81     25.90 o 
   8   9   5        4.52        7.09     31.30 o 
   9   9   5        1.68      -31.84     31.84 o 
  10   9   5       92.83       46.20     36.83 o 
  11   9   5        9.19       16.88     48.11 o 
  12   9   5        9.30       17.70     55.44 o 
 -12  10   5       93.41       84.05     64.27 o 
 -11  10   5      243.07      363.58     60.64 o 
 -10  10   5       12.96      -37.31     37.31 o 
  -9  10   5      324.39      283.82     31.07 o 
  -8  10   5      692.36      641.86     33.87 o 
  -7  10   5        9.14       -8.68     23.34 o 
  -6  10   5      551.08      488.58     21.56 o 
  -5  10   5      326.22      327.05     20.01 o 
  -4  10   5     1975.99     2031.84     35.17 o 
  -3  10   5      166.48      153.40     10.89 o 
  -2  10   5      971.69      899.92     19.06 o 
  -1  10   5       15.68        1.13     14.04 o 
   0  10   5      118.26       91.74     12.87 o 
   1  10   5     1104.19     1102.59     22.36 o 
   2  10   5    11039.65    10841.55    126.86 o 
   3  10   5      805.90      839.00     24.44 o 
   4  10   5      379.90      396.96     17.41 o 
   5  10   5      104.49      141.07     17.97 o 
   6  10   5     1389.14     1321.49     28.12 o 
   7  10   5      367.96      331.67     23.08 o 
   8  10   5      286.86      277.17     41.53 o 
   9  10   5        2.50        4.67     33.65 o 
  10  10   5       44.52       16.81     37.96 o 
  11  10   5      132.32       79.29     48.89 o 
 -12  11   5       53.30      -13.64     61.20 o 
 -11  11   5      166.07      159.52     62.25 o 
 -10  11   5      113.52      136.86     74.57 o 
  -9  11   5      169.59      172.35     29.84 o 
  -8  11   5      201.18      161.27     27.56 o 
  -7  11   5     1764.31     1510.50     50.61 o 
  -6  11   5       23.64       -9.76     27.73 o 
  -5  11   5     5156.72     4951.75     66.69 o 
  -4  11   5     4875.25     4713.65     62.65 o 
  -3  11   5      381.42      375.45     18.22 o 
  -2  11   5     8994.25     8686.11     93.94 o 
  -1  11   5     7037.24     7021.91     85.29 o 
   0  11   5      870.88      873.83     23.46 o 
   1  11   5     1199.36     1255.70     24.40 o 
   2  11   5     1896.99     1820.07     32.87 o 
   3  11   5      898.65      871.72     24.83 o 
   4  11   5     3724.63     3743.42     53.02 o 
   5  11   5     1075.49      946.36     26.70 o 
   6  11   5       89.07       71.08     19.11 o 
   7  11   5      206.81      217.41     45.17 o 
   8  11   5       19.24      -31.16     31.16 o 
   9  11   5      439.32      390.42     38.07 o 
  10  11   5        0.88      -42.86     42.86 o 
  11  11   5       19.11      -48.55     51.71 o 
 -11  12   5      243.25      265.69     64.51 o 
 -10  12   5        6.44      -74.14     74.14 o 
  -9  12   5       78.67       42.34     34.60 o 
  -8  12   5       63.07       32.33     29.38 o 
  -7  12   5     1125.83     1208.49     65.85 o 
  -6  12   5     1165.90     1197.16     52.80 o 
  -5  12   5     1517.18     1539.53     34.36 o 
  -4  12   5      109.66       82.73     17.44 o 
  -3  12   5      577.71      511.56     16.27 o 
  -2  12   5     8850.30     8647.87     94.37 o 
  -1  12   5     5801.43     5560.73     70.97 o 
   0  12   5     2254.62     2140.36     35.82 o 
   1  12   5     1128.96     1099.33     24.37 o 
   2  12   5      508.63      474.10     20.56 o 
   3  12   5     2364.36     2272.55     39.21 o 
   4  12   5     4874.03     4991.55     66.62 o 
   5  12   5      877.63      905.08     31.26 o 
   6  12   5      238.85      262.48     27.78 o 
   7  12   5       54.06       23.71     28.07 o 
   8  12   5      702.65      839.84     39.22 o 
   9  12   5       93.84      217.05     42.79 o 
  10  12   5       22.10       14.33    100.09 o 
  11  12   5        4.38      -52.52     52.52 o 
 -11  13   5       58.37      126.01    107.68 o 
 -10  13   5      615.27      692.51     87.21 o 
  -9  13   5      166.93      259.42     39.96 o 
  -8  13   5      157.95      181.72     35.36 o 
  -7  13   5      730.95      836.74     41.40 o 
  -6  13   5      660.53      638.02     33.39 o 
  -5  13   5        7.66       -7.15     23.15 o 
  -4  13   5       69.65      107.71     18.57 o 
  -3  13   5       13.12       -0.28     11.78 o 
  -2  13   5       18.39       23.49     13.23 o 
  -1  13   5      225.84      243.86     17.25 o 
   0  13   5     1291.76     1374.23     30.56 o 
   1  13   5       21.25       13.74     14.06 o 
   2  13   5      148.38      155.88     17.94 o 
   3  13   5        2.15        7.75     16.43 o 
   4  13   5      652.12      659.30     28.15 o 
   5  13   5      752.20      704.38     30.07 o 
   6  13   5       33.82      -11.58     26.83 o 
   7  13   5       82.05      109.91     31.78 o 
   8  13   5        6.93        5.15     37.59 o 
   9  13   5      130.71      107.11     46.45 o 
  10  13   5        5.74       -0.88     50.31 o 
  11  13   5      165.84      169.87     69.17 o 
 -11  14   5       83.08       86.66     62.15 o 
 -10  14   5        8.27      -67.43     79.71 o 
  -9  14   5      118.95       88.29     38.69 o 
  -8  14   5      108.26      229.46     43.21 o 
  -7  14   5      439.12      451.38     61.16 o 
  -6  14   5        0.60        2.31     26.99 o 
  -5  14   5       11.13      -22.97     22.97 o 
  -4  14   5      822.13      685.59     30.19 o 
  -3  14   5      201.03      233.54     14.66 o 
  -2  14   5       81.04       89.60     16.81 o 
  -1  14   5      126.25       90.49     17.01 o 
   0  14   5      624.86      656.39     22.48 o 
   1  14   5     1134.63     1113.18     29.97 o 
   2  14   5      167.29      144.77     22.63 o 
   3  14   5       68.46       53.67     18.53 o 
   4  14   5      137.07      125.70     30.82 o 
   5  14   5     1344.63     1325.22     41.16 o 
   6  14   5        9.78       48.28     28.26 o 
   7  14   5     1098.01     1054.50     65.79 o 
   8  14   5       97.90       49.34     43.44 o 
   9  14   5        0.10      -17.66     46.60 o 
  10  14   5       30.77       -8.94     49.64 o 
 -10  15   5       68.24      -55.93     84.07 o 
  -9  15   5      663.32      558.07     67.08 o 
  -8  15   5      250.92      260.78     51.16 o 
  -7  15   5     1062.71     1117.10     57.44 o 
  -6  15   5       32.50       48.72     32.76 o 
  -5  15   5      294.61      205.23     32.28 o 
  -4  15   5     1605.67     1478.56     66.62 o 
  -3  15   5     2776.80     2600.33     52.81 o 
  -2  15   5       19.53       -2.68     15.33 o 
  -1  15   5      858.29      834.81     25.53 o 
   0  15   5     1365.80     1418.06     34.62 o 
   1  15   5       11.43       24.18     19.07 o 
   2  15   5      438.47      496.09     23.48 o 
   3  15   5      352.50      276.25     27.38 o 
   4  15   5        2.52      -24.18     24.18 o 
   5  15   5        4.15      -26.61     26.61 o 
   6  15   5     1472.30     1453.17     53.15 o 
   7  15   5        2.81      -38.74     38.74 o 
   8  15   5       35.21       43.29     43.27 o 
   9  15   5       84.43       79.94     47.71 o 
  10  15   5      236.98      317.51     54.77 o 
 -10  16   5      127.73      148.02     90.69 o 
  -9  16   5      334.46      360.46     58.35 o 
  -8  16   5      933.09     1009.54     63.06 o 
  -7  16   5       10.07      -12.60     58.02 o 
  -6  16   5       66.70       59.26     36.43 o 
  -5  16   5     1106.29     1088.08     43.58 o 
  -4  16   5     1483.42     1474.53     52.17 o 
  -3  16   5     1487.89     1466.00     44.86 o 
  -2  16   5      980.26      855.75     36.94 o 
  -1  16   5      464.08      464.76     31.44 o 
   0  16   5      397.65      448.51     28.49 o 
   1  16   5      200.38      202.36     22.62 o 
   2  16   5     1107.69     1040.78     30.91 o 
   3  16   5      125.33      123.14     26.56 o 
   4  16   5        0.36        1.92     27.85 o 
   5  16   5      133.60      180.45     65.05 o 
   6  16   5       60.92        7.36     36.39 o 
   7  16   5      283.46      295.68     45.05 o 
   8  16   5       42.10       26.92     58.83 o 
   9  16   5       50.64       52.67     51.70 o 
  -9  17   5       30.84       25.18     58.14 o 
  -8  17   5      108.96       29.83     53.56 o 
  -7  17   5      213.52      178.31     52.00 o 
  -6  17   5      515.19      517.02     48.95 o 
  -5  17   5      453.82      620.63     41.81 o 
  -4  17   5       42.99       41.10     30.96 o 
  -3  17   5      137.33       47.60     32.27 o 
  -2  17   5      102.27       79.73     31.92 o 
  -1  17   5      794.24      854.64     33.86 o 
   0  17   5      504.51      564.83     30.41 o 
   1  17   5       23.03       10.97     33.31 o 
   2  17   5       23.18        4.47     26.59 o 
   3  17   5      510.30      605.35     32.60 o 
   4  17   5      268.82      254.79     30.03 o 
   5  17   5      503.70      426.87     44.09 o 
   6  17   5       13.72       10.51     37.79 o 
   7  17   5       40.87        9.01     44.50 o 
   8  17   5       88.59       70.32     45.82 o 
   9  17   5       83.89      133.30     54.50 o 
  -9  18   5        2.86       25.80     60.85 o 
  -8  18   5        1.74      -21.11     55.96 o 
  -7  18   5      266.08      198.01     79.98 o 
  -6  18   5      364.89      379.12     42.91 o 
  -5  18   5      200.48      235.46     39.90 o 
  -4  18   5       11.83      -14.99     32.76 o 
  -3  18   5      156.44       93.57     32.59 o 
  -2  18   5      633.48      607.72     68.34 o 
  -1  18   5      211.38      256.56     34.29 o 
   0  18   5      131.31      117.62     33.54 o 
   1  18   5        1.58      -18.36     28.82 o 
   2  18   5     1025.29     1019.59     49.49 o 
   3  18   5      128.23      198.57     33.93 o 
   4  18   5     1204.53     1322.41     88.86 o 
   5  18   5       20.14       27.75     40.89 o 
   6  18   5       45.65       67.68     55.16 o 
   7  18   5        4.77      -40.43     41.49 o 
   8  18   5      506.27      720.55     58.04 o 
  -8  19   5       45.90       44.69     73.96 o 
  -7  19   5       33.70      -51.56     51.56 o 
  -6  19   5      824.44      756.16     50.19 o 
  -5  19   5       42.85       15.12     51.32 o 
  -4  19   5      456.08      456.77     41.30 o 
  -3  19   5       85.85       70.79     36.39 o 
  -2  19   5       23.01       41.67     70.25 o 
  -1  19   5      200.10      243.30     45.71 o 
   0  19   5      150.31      113.74     35.06 o 
   1  19   5       50.74       23.82     57.65 o 
   2  19   5        0.38      -36.83     36.83 o 
   3  19   5      240.19      242.87     39.62 o 
   4  19   5        9.73       10.53     40.45 o 
   5  19   5        0.53      -27.47     52.33 o 
   6  19   5       37.68       37.67     44.60 o 
   7  19   5       97.66       67.66     47.56 o 
   8  19   5       76.32       70.64     51.98 o 
  -7  20   5        0.07      -13.23     81.15 o 
  -6  20   5       20.66      -26.62     45.41 o 
  -5  20   5      195.84      141.12     61.75 o 
  -4  20   5        9.58       26.90     39.62 o 
  -3  20   5      494.51      492.62     51.37 o 
  -2  20   5      199.37      144.16     40.14 o 
  -1  20   5       48.68       94.11     38.29 o 
   0  20   5       20.44       30.74     37.18 o 
   1  20   5      322.29      392.67     68.65 o 
   2  20   5       32.49       11.30     36.67 o 
   3  20   5      124.23      114.60     42.72 o 
   4  20   5      158.42      190.30     42.87 o 
   5  20   5       18.15      -40.28     43.21 o 
   6  20   5       92.18       85.98     45.85 o 
   7  20   5        3.90      -59.47     59.47 o 
  -6  21   5        0.07      -47.58     47.58 o 
  -5  21   5        2.57      -28.10     45.21 o 
  -4  21   5      196.82      213.84     45.72 o 
  -3  21   5       23.11       24.52     41.15 o 
  -2  21   5       12.65       -5.75     43.92 o 
  -1  21   5       32.46        3.19     40.86 o 
   0  21   5      644.53      522.51     44.92 o 
   1  21   5      125.85      130.87     41.04 o 
   2  21   5      329.07      367.39     44.52 o 
   3  21   5       12.50       62.61     42.82 o 
   4  21   5      214.46      226.35     45.97 o 
   5  21   5        0.16      -45.32     45.97 o 
   6  21   5      535.44      576.34     51.62 o 
  -6  22   5       86.73       98.63     65.32 o 
  -5  22   5       28.60      -46.70     46.70 o 
  -4  22   5      513.84      587.78     48.91 o 
  -3  22   5       46.47      119.67     45.15 o 
  -2  22   5      173.19      175.75     45.52 o 
  -1  22   5      131.29       59.05     44.82 o 
   0  22   5      188.41      205.28     49.18 o 
   1  22   5      206.25      276.38     50.07 o 
   2  22   5      516.21      523.24     56.55 o 
   3  22   5        2.11      -43.95     81.57 o 
   4  22   5        3.02       -7.82     48.61 o 
   5  22   5      190.78      298.42     50.07 o 
  -4  23   5        5.61        2.12     50.16 o 
  -3  23   5        2.81       39.71     46.86 o 
  -2  23   5       27.80       19.63     46.93 o 
  -1  23   5      328.78      378.69     67.15 o 
   0  23   5      126.93      140.97     60.37 o 
   1  23   5      282.49      347.87     64.19 o 
   2  23   5        0.68        7.28     80.63 o 
   3  23   5        4.03       57.28     47.41 o 
   4  23   5      145.76       83.94     51.69 o 
  -2  24   5      349.91      475.61     51.73 o 
  -1  24   5        2.64       88.29     51.02 o 
   0  24   5       46.65      116.91     47.60 o 
   1  24   5       27.01       95.44     50.71 o 
   2  24   5       48.27       50.53     78.76 o 
 -12   0   6       30.61      -10.54     67.78 o 
 -10   0   6      248.03      329.66     58.46 o 
  -8   0   6      826.34      844.74     28.46 o 
  -6   0   6     3492.90     3404.67     46.33 o 
  -4   0   6       16.50        5.33      8.95 o 
  -2   0   6     9299.85     8695.86     90.43 o 
   0   0   6    44169.35    42874.11    398.92 o 
   2   0   6      739.49      671.86     16.68 o 
   4   0   6    16312.70    16351.72    183.33 o 
   6   0   6      210.28      178.79     22.21 o 
   8   0   6      302.50      187.33     29.74 o 
  10   0   6      467.73      438.67     43.35 o 
  12   0   6       99.29        1.04     87.21 o 
 -13   1   6       59.03      -46.97     59.63 o 
 -12   1   6      623.87      751.17    109.90 o 
 -11   1   6      116.26      147.40     48.84 o 
 -10   1   6     1770.14     1861.03     73.37 o 
  -9   1   6      440.01      534.30     23.71 o 
  -8   1   6      615.95      702.99     17.81 o 
  -7   1   6     2004.68     2081.65     26.14 o 
  -6   1   6     4353.81     4664.73     44.64 o 
  -5   1   6     1480.97     1517.83     19.35 o 
  -4   1   6       19.11       15.09      7.17 o 
  -3   1   6     3326.99     3570.27     31.23 o 
  -2   1   6     9682.35     9624.41     68.12 o 
  -1   1   6    14147.53    13749.92     99.88 o 
   0   1   6     3289.27     3123.89     23.29 o 
   1   1   6     3169.29     3605.10     26.34 o 
   2   1   6      189.76      202.12      7.65 o 
   3   1   6     1498.32     1464.00     15.96 o 
   4   1   6     3621.10     3696.07     33.63 o 
   5   1   6       25.53       29.25      7.71 o 
   6   1   6      716.01      703.47     18.35 o 
   7   1   6      310.36      339.82     17.89 o 
   8   1   6      520.22      473.43     25.55 o 
   9   1   6       22.47       21.66     35.46 o 
  10   1   6       70.49       82.95     26.66 o 
  11   1   6      122.20      136.22     28.97 o 
  12   1   6       62.60       32.53     47.97 o 
 -13   2   6       95.80      104.20     64.10 o 
 -12   2   6      290.07      259.35     55.07 o 
 -11   2   6        3.89       46.22     48.73 o 
 -10   2   6      253.38      296.89     45.38 o 
  -9   2   6      253.98      264.15     19.83 o 
  -8   2   6      770.46      848.61     21.58 o 
  -7   2   6      440.68      515.82     16.83 o 
  -6   2   6      148.26      144.70     10.49 o 
  -5   2   6      471.03      493.07     17.41 o 
  -4   2   6    14541.51    14336.48    160.20 o 
  -3   2   6     1135.28     1356.14     15.36 o 
  -2   2   6     1745.42     1892.60     17.45 o 
  -1   2   6       59.48       46.42      4.23 o 
   0   2   6    36368.64    36534.84    250.75 o 
   1   2   6     3498.35     3423.40     24.33 o 
   2   2   6    12336.35    12754.57     85.96 o 
   3   2   6     7605.33     8023.31     62.75 o 
   4   2   6      182.56      165.70      7.77 o 
   5   2   6     1141.20     1100.77     16.82 o 
   6   2   6     2630.86     2653.39     33.70 o 
   7   2   6      511.53      537.25     19.24 o 
   8   2   6      889.12      726.93     27.86 o 
   9   2   6      134.08      124.99     26.17 o 
  10   2   6      127.42      105.45     38.22 o 
  11   2   6       45.36       30.76     28.51 o 
  12   2   6        6.37       13.86     42.46 o 
 -13   3   6        6.10      -43.66     62.53 o 
 -12   3   6      118.48      119.76     66.56 o 
 -11   3   6       92.04       58.81     62.55 o 
 -10   3   6       14.67       47.60     40.50 o 
  -9   3   6       17.93       54.83     23.56 o 
  -8   3   6      646.55      626.78     16.98 o 
  -7   3   6       37.20       33.04     12.21 o 
  -6   3   6      290.85      291.14     13.60 o 
  -5   3   6      636.34      665.85     18.75 o 
  -4   3   6     3612.00     3196.26     30.68 o 
  -3   3   6       77.39      123.33      6.82 o 
  -2   3   6     5153.15     5351.73     42.60 o 
  -1   3   6        1.22        6.93      4.15 o 
   0   3   6     8346.02     8301.24     76.57 o 
   1   3   6      228.88      133.92      4.95 o 
   2   3   6    19320.46    18418.63    132.73 o 
   3   3   6       50.31       63.99      6.58 o 
   4   3   6        0.57       -7.28      7.28 o 
   5   3   6      232.88      223.97     10.28 o 
   6   3   6     5105.88     5032.16     68.11 o 
   7   3   6      159.54      197.77     17.46 o 
   8   3   6     1635.59     1695.02     40.63 o 
   9   3   6      111.36       94.14     25.38 o 
  10   3   6      206.05      216.24     29.57 o 
  11   3   6       40.42        2.73     43.89 o 
  12   3   6      321.24      296.54     52.77 o 
 -13   4   6       27.81      -45.28     56.77 o 
 -12   4   6       92.71       92.49     57.57 o 
 -11   4   6        0.43       37.30     50.03 o 
 -10   4   6     1115.66     1074.68     65.30 o 
  -9   4   6      251.31      247.37     26.19 o 
  -8   4   6     1571.11     1656.14     29.15 o 
  -7   4   6       63.21       46.52     13.96 o 
  -6   4   6      655.62      610.61     23.71 o 
  -5   4   6      957.04      972.44     17.19 o 
  -4   4   6    12285.49    11860.38    134.33 o 
  -3   4   6      162.29      129.77      7.25 o 
  -2   4   6     1418.97     1408.52     16.18 o 
  -1   4   6      967.87     1174.16     13.33 o 
   0   4   6     5402.83     5320.45     47.15 o 
   1   4   6     2703.02     2781.97     24.55 o 
   2   4   6     3778.53     3999.98     35.38 o 
   3   4   6       21.67       16.17      7.29 o 
   4   4   6      295.73      203.05     12.64 o 
   5   4   6     1473.68     1425.27     21.22 o 
   6   4   6     1160.18     1131.96     24.80 o 
   7   4   6        6.33       18.97     16.51 o 
   8   4   6        2.97      -17.30     17.30 o 
   9   4   6      754.33      828.97     30.90 o 
  10   4   6      142.67      127.25     30.27 o 
  11   4   6      100.44      117.35     40.95 o 
  12   4   6        1.10       56.20     55.65 o 
 -13   5   6      124.68      186.72     63.87 o 
 -12   5   6      608.11      602.12     85.73 o 
 -11   5   6      175.01      145.42     51.16 o 
 -10   5   6     2415.26     2460.44    146.66 o 
  -9   5   6       64.79       53.12     24.64 o 
  -8   5   6        9.55       32.80     16.69 o 
  -7   5   6      688.59      643.74     19.55 o 
  -6   5   6     9923.42     9751.52     91.13 o 
  -5   5   6      467.24      486.31     12.72 o 
  -4   5   6    12330.94    12855.15    125.45 o 
  -3   5   6     2750.24     2859.30     27.95 o 
  -2   5   6     1468.94     1403.30     16.61 o 
  -1   5   6      288.60      287.05      7.44 o 
   0   5   6    11282.60    11470.15     97.56 o 
   1   5   6     4749.30     5266.59     45.06 o 
   2   5   6       27.31       -0.07      6.78 o 
   3   5   6     4230.33     4195.24     41.92 o 
   4   5   6       41.90       26.35     11.47 o 
   5   5   6       31.59       56.81     10.80 o 
   6   5   6      127.57       93.76     11.78 o 
   7   5   6      845.31      773.08     24.11 o 
   8   5   6      658.96      596.31     22.79 o 
   9   5   6       40.85       33.82     25.44 o 
  10   5   6        5.80       18.17     35.78 o 
  11   5   6        0.86       15.68     39.22 o 
  12   5   6      257.57      299.75     82.38 o 
 -13   6   6       13.23      -64.82     64.82 o 
 -12   6   6        0.24       35.76     58.86 o 
 -11   6   6      127.79      106.62     66.78 o 
 -10   6   6      635.14      606.79     53.17 o 
  -9   6   6       55.18       38.41     25.73 o 
  -8   6   6      213.27      186.87     21.16 o 
  -7   6   6      391.12      375.12     15.11 o 
  -6   6   6      697.83      679.18     15.85 o 
  -5   6   6     1472.67     1406.20     20.98 o 
  -4   6   6      373.78      398.12     16.49 o 
  -3   6   6     1180.53     1315.90     18.08 o 
  -2   6   6     2268.12     2393.28     26.38 o 
  -1   6   6     4027.95     4244.99     41.62 o 
   0   6   6      830.85      858.63     12.98 o 
   1   6   6     2627.56     2650.77     30.45 o 
   2   6   6     5231.99     4957.58     45.61 o 
   3   6   6       11.87       29.91      8.58 o 
   4   6   6     6610.70     6688.33     73.91 o 
   5   6   6     1548.98     1478.25     26.87 o 
   6   6   6      172.09      209.40     22.51 o 
   7   6   6      126.68       55.04     19.80 o 
   8   6   6     3115.16     2988.77     45.44 o 
   9   6   6        4.09       29.17     25.78 o 
  10   6   6     1195.71     1103.73     43.31 o 
  11   6   6       23.67       -4.34     45.82 o 
  12   6   6        4.93      -45.57     53.55 o 
 -12   7   6      853.47      770.07     66.17 o 
 -11   7   6      199.87      183.65     59.85 o 
 -10   7   6      467.12      473.98     38.16 o 
  -9   7   6       12.90      -24.17     49.13 o 
  -8   7   6      715.22      786.88     27.26 o 
  -7   7   6     3795.29     3584.40     46.56 o 
  -6   7   6     8063.33     7908.61     87.02 o 
  -5   7   6     2822.85     2764.93     37.18 o 
  -4   7   6     1754.21     1815.82     28.93 o 
  -3   7   6     1805.69     1695.25     33.91 o 
  -2   7   6     1904.47     2087.25     24.72 o 
  -1   7   6    16084.72    15732.76    154.05 o 
   0   7   6       91.18      150.32      8.47 o 
   1   7   6     2655.43     2930.32     39.80 o 
   2   7   6       51.70       34.41      9.75 o 
   3   7   6      286.46      236.74     11.05 o 
   4   7   6      290.36      308.36     12.00 o 
   5   7   6      626.63      656.68     18.84 o 
   6   7   6     1091.42     1180.43     29.81 o 
   7   7   6       21.24       11.40     20.25 o 
   8   7   6      282.67      215.69     21.28 o 
   9   7   6      271.05      289.95     28.09 o 
  10   7   6       55.27       30.15     36.84 o 
  11   7   6       20.23      -44.51    103.41 o 
  12   7   6      147.35       82.69     53.40 o 
 -12   8   6      105.28      -16.29     60.20 o 
 -11   8   6      152.25       86.09     54.50 o 
 -10   8   6      393.76      355.90     44.34 o 
  -9   8   6       57.03      105.98     27.20 o 
  -8   8   6     2257.56     2356.62     43.61 o 
  -7   8   6       21.98      -17.14     18.19 o 
  -6   8   6       63.05       61.32     16.03 o 
  -5   8   6       67.24       67.32     13.50 o 
  -4   8   6     4880.57     4693.79    101.16 o 
  -3   8   6     2114.40     2193.60     32.89 o 
  -2   8   6     2608.73     2569.04     36.16 o 
  -1   8   6     1794.15     2042.22     27.74 o 
   0   8   6     3508.40     3448.81     41.72 o 
   1   8   6     1016.63      895.44     21.79 o 
   2   8   6     4095.83     4087.38     53.46 o 
   3   8   6      980.01      842.56     18.61 o 
   4   8   6      653.03      618.39     24.70 o 
   5   8   6       20.28       36.43     22.70 o 
   6   8   6     4109.41     4171.24     53.51 o 
   7   8   6      341.17      372.66     23.93 o 
   8   8   6        8.60      -10.79     22.90 o 
   9   8   6      208.15      211.29     40.18 o 
  10   8   6      721.45      701.49     49.83 o 
  11   8   6       19.39       64.42     62.76 o 
  12   8   6      149.37      136.11     56.74 o 
 -12   9   6       63.33       19.30     61.96 o 
 -11   9   6        0.65      -38.72     51.11 o 
 -10   9   6       18.96       27.13     36.90 o 
  -9   9   6      737.57      780.85     35.80 o 
  -8   9   6      140.54      144.95     22.17 o 
  -7   9   6      247.64      313.64     41.04 o 
  -6   9   6       16.36       15.58     18.29 o 
  -5   9   6      257.22      242.66     16.57 o 
  -4   9   6     3624.17     3460.71     47.96 o 
  -3   9   6     1375.77     1269.08     42.89 o 
  -2   9   6     1021.27     1025.98     22.26 o 
  -1   9   6      331.97      279.32     13.25 o 
   0   9   6     4631.91     4515.61     58.16 o 
   1   9   6     1709.16     1906.76     31.72 o 
   2   9   6     4862.44     4599.41     59.40 o 
   3   9   6      778.89      763.73     24.21 o 
   4   9   6        9.64       -7.94     12.78 o 
   5   9   6        3.62       13.59     14.68 o 
   6   9   6     1687.85     1619.99     31.96 o 
   7   9   6       79.64       83.21     22.35 o 
   8   9   6      848.36      877.36     37.31 o 
   9   9   6      124.61      150.17     46.87 o 
  10   9   6        5.38       -9.35     43.27 o 
  11   9   6       29.33      101.62     50.17 o 
 -12  10   6        0.82      -63.55     63.55 o 
 -11  10   6      166.53       55.03     54.46 o 
 -10  10   6      675.12      638.17     51.39 o 
  -9  10   6       66.99       51.12     28.46 o 
  -8  10   6      791.76      849.86     29.63 o 
  -7  10   6      101.07       94.97     24.02 o 
  -6  10   6      862.56      836.89     29.77 o 
  -5  10   6      180.43      186.58     17.16 o 
  -4  10   6     3357.48     3453.76     48.85 o 
  -3  10   6      762.89      760.99     22.01 o 
  -2  10   6      126.83      142.27     11.17 o 
  -1  10   6      565.51      583.15     20.18 o 
   0  10   6     2225.01     2155.14     30.82 o 
   1  10   6     5804.13     5716.67     72.24 o 
   2  10   6     1614.72     1641.68     31.30 o 
   3  10   6      584.63      588.02     19.41 o 
   4  10   6       33.54       33.21     13.76 o 
   5  10   6     6223.10     6296.69     81.36 o 
   6  10   6      231.82      198.97     26.73 o 
   7  10   6     1020.73     1025.38     39.89 o 
   8  10   6        4.16      -30.82     30.82 o 
   9  10   6       36.36       77.35     40.23 o 
  10  10   6       48.52       46.06     45.27 o 
  11  10   6      509.37      569.22     58.22 o 
 -12  11   6      126.19       73.68     63.16 o 
 -11  11   6       71.88      179.43     60.60 o 
 -10  11   6      743.85      958.66     86.94 o 
  -9  11   6      882.27      744.10     51.51 o 
  -8  11   6       63.75       34.90     26.59 o 
  -7  11   6      242.98      274.64     27.79 o 
  -6  11   6     2063.81     2002.96     46.14 o 
  -5  11   6       73.44       75.14     24.04 o 
  -4  11   6     3638.60     3411.34     78.51 o 
  -3  11   6      968.07      881.85     20.16 o 
  -2  11   6     1474.58     1413.97     25.09 o 
  -1  11   6       70.23       70.54     12.65 o 
   0  11   6     5784.48     5702.12     65.65 o 
   1  11   6      221.50      212.92     17.89 o 
   2  11   6       32.07       -4.98     14.46 o 
   3  11   6     1091.87     1086.99     28.42 o 
   4  11   6     1943.75     1861.50     35.52 o 
   5  11   6      538.49      602.86     23.94 o 
   6  11   6      199.37      198.29     27.68 o 
   7  11   6        9.90      -14.67     27.02 o 
   8  11   6      146.62       91.36     36.48 o 
   9  11   6      485.02      524.01     47.12 o 
  10  11   6       74.61       84.99     64.08 o 
  11  11   6      152.09      135.03     52.96 o 
 -11  12   6      800.47      852.39     71.17 o 
 -10  12   6        0.54       21.95     71.87 o 
  -9  12   6      205.86      197.65     46.90 o 
  -8  12   6        1.56      -37.10     37.10 o 
  -7  12   6      830.16      763.43     34.50 o 
  -6  12   6       24.34       -8.69     23.88 o 
  -5  12   6     6700.10     6717.06     97.82 o 
  -4  12   6       69.09       67.20     20.11 o 
  -3  12   6     1703.09     1815.50     37.84 o 
  -2  12   6     1479.58     1381.50     28.08 o 
  -1  12   6     2057.98     2063.12     32.08 o 
   0  12   6      134.63      133.66     15.62 o 
   1  12   6     1526.34     1462.27     31.48 o 
   2  12   6     1543.75     1417.08     31.50 o 
   3  12   6      132.01      130.57     17.68 o 
   4  12   6      356.55      378.32     20.64 o 
   5  12   6       58.42       40.51     20.30 o 
   6  12   6       43.81       42.90     25.51 o 
   7  12   6       29.10       -7.93     28.99 o 
   8  12   6      154.04      215.76     56.81 o 
   9  12   6      132.35      113.66     56.13 o 
  10  12   6       99.40       52.56     63.40 o 
  11  12   6       20.64       59.04     55.19 o 
 -11  13   6      264.45      245.94     65.80 o 
 -10  13   6        9.84       29.79     76.58 o 
  -9  13   6       62.11      121.35     47.22 o 
  -8  13   6      341.36      269.55     43.57 o 
  -7  13   6      591.76      613.33     43.99 o 
  -6  13   6      143.83      196.05     27.34 o 
  -5  13   6      431.51      529.87     28.28 o 
  -4  13   6       33.33       46.54     21.37 o 
  -3  13   6        8.34        7.24     14.53 o 
  -2  13   6     1730.82     1551.26     28.27 o 
  -1  13   6     1847.73     1740.37     30.32 o 
   0  13   6      448.41      498.87     20.18 o 
   1  13   6      342.75      329.11     22.12 o 
   2  13   6      447.59      410.51     23.97 o 
   3  13   6     2932.80     2824.17     45.86 o 
   4  13   6       39.50       22.58     22.82 o 
   5  13   6      764.62      786.22     28.02 o 
   6  13   6        5.54       15.95     32.87 o 
   7  13   6        8.24        8.30     36.54 o 
   8  13   6       66.05       85.50     42.83 o 
   9  13   6      267.83      277.28     49.12 o 
  10  13   6      137.50      131.78     52.95 o 
 -11  14   6      178.74      218.27     66.86 o 
 -10  14   6       10.34        3.05     79.89 o 
  -9  14   6       80.88      148.40     51.16 o 
  -8  14   6      198.26      212.24     39.49 o 
  -7  14   6      567.04      544.40     47.57 o 
  -6  14   6       33.55       25.83     30.93 o 
  -5  14   6       10.71       35.07     26.14 o 
  -4  14   6      727.26      684.70     30.41 o 
  -3  14   6      676.40      727.87     27.55 o 
  -2  14   6      543.36      553.76     20.90 o 
  -1  14   6        8.83       14.43     16.70 o 
   0  14   6      983.48      880.09     29.51 o 
   1  14   6     1419.46     1530.75     34.74 o 
   2  14   6     1379.41     1304.92     38.92 o 
   3  14   6      424.14      416.15     26.20 o 
   4  14   6       16.41       -7.59     24.52 o 
   5  14   6       14.92       63.75     28.88 o 
   6  14   6      715.71      767.95     43.13 o 
   7  14   6      387.14      552.75     42.68 o 
   8  14   6      236.81      172.45     48.20 o 
   9  14   6      188.90      252.90     50.95 o 
  10  14   6       30.05       38.32     68.17 o 
 -10  15   6       70.16       13.68     83.55 o 
  -9  15   6      174.46      180.81     50.53 o 
  -8  15   6        0.00       17.40     37.79 o 
  -7  15   6      345.36      366.49     52.27 o 
  -6  15   6      696.00      617.20     40.81 o 
  -5  15   6      199.91      214.87     32.88 o 
  -4  15   6     1120.87     1076.98     45.42 o 
  -3  15   6     3837.35     3734.58     73.39 o 
  -2  15   6      272.61      324.93     19.93 o 
  -1  15   6        9.71       16.18     18.07 o 
   0  15   6      564.51      490.38     36.78 o 
   1  15   6     2313.56     2254.04     49.04 o 
   2  15   6     2382.24     2315.66     83.83 o 
   3  15   6      491.09      429.62     28.36 o 
   4  15   6      183.47      129.45     36.77 o 
   5  15   6        6.86       31.65     34.95 o 
   6  15   6        5.27      -24.84     36.71 o 
   7  15   6      461.84      508.06     53.34 o 
   8  15   6       43.49       24.60     83.64 o 
   9  15   6       29.18      -21.35     50.02 o 
  10  15   6        0.81        4.62     63.23 o 
 -10  16   6       26.63        9.32     86.68 o 
  -9  16   6       31.72      -27.41     53.32 o 
  -8  16   6       15.46      -51.11     51.11 o 
  -7  16   6        0.49       56.46     46.14 o 
  -6  16   6      455.10      400.02     41.08 o 
  -5  16   6      512.14      458.26     36.49 o 
  -4  16   6      197.81      219.17     31.31 o 
  -3  16   6      562.94      530.45     33.33 o 
  -2  16   6       35.88       31.87     30.09 o 
  -1  16   6      157.60      210.36     27.15 o 
   0  16   6     1115.72     1015.88     34.76 o 
   1  16   6      759.45      746.39     60.92 o 
   2  16   6      102.21       75.02     26.98 o 
   3  16   6       32.48       71.90     27.44 o 
   4  16   6       12.48        1.51     25.97 o 
   5  16   6       66.09       58.12     37.12 o 
   6  16   6        1.52      -15.52     38.60 o 
   7  16   6      206.85      232.22     44.05 o 
   8  16   6        3.36      -18.32     47.14 o 
   9  16   6       28.33        6.63     50.06 o 
  -9  17   6        9.51      -54.95     56.35 o 
  -8  17   6       58.28      140.87     77.01 o 
  -7  17   6      107.45      183.84     42.11 o 
  -6  17   6      238.85      208.84     38.83 o 
  -5  17   6      391.23      350.79     42.68 o 
  -4  17   6      267.70      229.76     34.36 o 
  -3  17   6        9.07      -18.11     30.64 o 
  -2  17   6      649.16      625.11     36.62 o 
  -1  17   6     1273.07     1190.48     45.42 o 
   0  17   6     1001.72     1017.58     41.17 o 
   1  17   6      376.99      377.84     29.07 o 
   2  17   6       29.54        8.14     27.22 o 
   3  17   6      217.60      246.83     29.62 o 
   4  17   6      599.42      569.44     35.77 o 
   5  17   6       76.02       71.18     38.46 o 
   6  17   6      492.10      558.16     52.67 o 
   7  17   6        0.09      -42.66     42.66 o 
   8  17   6        4.39       13.02     61.98 o 
   9  17   6        2.72       26.49     66.53 o 
  -9  18   6      142.47       76.05     61.60 o 
  -8  18   6        3.02      -77.27     77.27 o 
  -7  18   6       75.58       37.43     40.60 o 
  -6  18   6       60.28      119.59     41.53 o 
  -5  18   6      675.42      679.78     44.66 o 
  -4  18   6       28.37       47.22     36.54 o 
  -3  18   6       21.90      -20.04     34.16 o 
  -2  18   6       85.44       69.24     33.13 o 
  -1  18   6     1864.95     2003.38     60.15 o 
   0  18   6       60.40      108.23     33.41 o 
   1  18   6      760.08      814.52     40.91 o 
   2  18   6        3.49      -28.90     28.90 o 
   3  18   6      331.50      388.02     33.80 o 
   4  18   6        3.36      130.21     38.65 o 
   5  18   6      972.33      939.50     50.43 o 
   6  18   6       13.52        3.28     40.82 o 
   7  18   6       85.01      106.08     46.60 o 
   8  18   6       27.37       -5.99     62.73 o 
  -8  19   6       90.05       37.64     83.72 o 
  -7  19   6      262.18      230.69     80.59 o 
  -6  19   6       92.38       67.71     41.54 o 
  -5  19   6       91.36      117.54     40.35 o 
  -4  19   6       88.51       97.51     38.31 o 
  -3  19   6      226.76      239.68     38.02 o 
  -2  19   6      144.71      117.97     37.42 o 
  -1  19   6     1131.89     1189.37     47.04 o 
   0  19   6        3.61      -32.92     32.92 o 
   1  19   6      150.35      104.00     36.79 o 
   2  19   6        3.13       11.11     37.59 o 
   3  19   6       77.53      101.92     40.00 o 
   4  19   6       67.24       52.89     49.03 o 
   5  19   6      117.01      118.17     45.34 o 
   6  19   6       25.11       -5.84     46.97 o 
   7  19   6        0.49      -56.78     56.78 o 
  -7  20   6       13.00       70.39     80.67 o 
  -6  20   6       64.16       19.32     48.13 o 
  -5  20   6       94.67       69.94     57.99 o 
  -4  20   6       16.72       28.82     46.68 o 
  -3  20   6      718.84      780.90     47.37 o 
  -2  20   6      101.57       60.25     43.66 o 
  -1  20   6       56.29       19.42     35.44 o 
   0  20   6        0.11       76.14     38.22 o 
   1  20   6      341.87      400.00     42.11 o 
   2  20   6       89.82      109.49     39.23 o 
   3  20   6      110.13       68.71     40.79 o 
   4  20   6        6.52      -32.71     43.30 o 
   5  20   6        3.56      -46.25     46.25 o 
   6  20   6       48.04       38.18     52.88 o 
   7  20   6        2.19      -62.81     62.81 o 
  -6  21   6        0.37       37.00     56.07 o 
  -5  21   6       53.35      111.48     44.65 o 
  -4  21   6       15.90        6.56     44.19 o 
  -3  21   6      958.07      960.06     52.34 o 
  -2  21   6       67.96       82.11     42.08 o 
  -1  21   6      126.70      100.90     46.05 o 
   0  21   6        2.41      -22.26     39.43 o 
   1  21   6      382.18      439.96     46.03 o 
   2  21   6        3.10       23.48     41.33 o 
   3  21   6      485.20      485.46     71.86 o 
   4  21   6        0.89        4.98     44.27 o 
   5  21   6        0.43        4.35     79.84 o 
   6  21   6       71.37       62.09     50.84 o 
  -5  22   6        7.54       -5.55     59.25 o 
  -4  22   6        1.11       48.71     45.30 o 
  -3  22   6       22.30       40.59     44.08 o 
  -2  22   6       55.59       54.51     44.90 o 
  -1  22   6       88.53       39.95     44.55 o 
   0  22   6       32.38       84.85     44.69 o 
   1  22   6      229.83      274.94     45.85 o 
   2  22   6      192.26      285.70     45.28 o 
   3  22   6        3.73       13.29     45.50 o 
   4  22   6      107.45      106.64     50.18 o 
   5  22   6       67.06       69.37     63.04 o 
  -4  23   6       64.99      122.43     58.21 o 
  -3  23   6        2.46       55.38     46.88 o 
  -2  23   6       90.22      143.09     46.99 o 
  -1  23   6       86.65      158.89     47.02 o 
   0  23   6        6.74      -30.06     45.91 o 
   1  23   6        0.19       -9.85     45.74 o 
   2  23   6       32.68       12.74     47.67 o 
   3  23   6      188.25      209.29     48.04 o 
  -1  24   6      290.04      246.92     52.43 o 
   0  24   6      108.52      167.81     56.30 o 
   1  24   6      116.99       43.30     80.67 o 
 -13   0   7       34.36       12.63     87.55 o 
 -11   0   7     1945.74     1855.20    103.76 o 
  -9   0   7      897.92      890.49     34.80 o 
  -7   0   7     7786.60     7809.55    107.08 o 
  -5   0   7    14002.70    13085.57    196.53 o 
  -3   0   7      225.85      253.59      9.98 o 
  -1   0   7     3314.99     3338.40     40.57 o 
   1   0   7    11162.57    11939.98    106.50 o 
   3   0   7     3171.29     3154.41     38.10 o 
   5   0   7     1135.60     1239.89     25.25 o 
   7   0   7     2022.26     2106.84     52.76 o 
   9   0   7      301.60      304.42     34.36 o 
  11   0   7        1.42      -10.31     43.20 o 
 -13   1   7       56.57       27.21     92.52 o 
 -12   1   7       98.70      160.25     55.01 o 
 -11   1   7       53.12        4.64     44.38 o 
 -10   1   7      472.64      501.69     47.12 o 
  -9   1   7      758.72      797.51     27.29 o 
  -8   1   7       66.40       60.47     15.20 o 
  -7   1   7       98.69      122.84     12.18 o 
  -6   1   7     1821.82     1827.65     23.13 o 
  -5   1   7     3100.52     2873.87     33.20 o 
  -4   1   7     2677.57     2519.76     29.22 o 
  -3   1   7      393.04      410.08      9.76 o 
  -2   1   7     3948.11     3950.49     31.34 o 
  -1   1   7      387.55      360.41     11.99 o 
   0   1   7    20764.65    21306.02    141.75 o 
   1   1   7      811.44      797.76      9.47 o 
   2   1   7        2.90       -4.47      4.47 o 
   3   1   7     5410.79     5126.81     42.12 o 
   4   1   7     2987.09     3036.44     27.92 o 
   5   1   7     7752.43     7572.73     64.03 o 
   6   1   7     1126.75     1058.24     18.78 o 
   7   1   7       14.02       34.31     15.33 o 
   8   1   7       56.34       27.81     19.10 o 
   9   1   7     1154.18     1245.42     33.46 o 
  10   1   7      216.27      186.71     28.03 o 
  11   1   7      414.36      345.64     32.14 o 
  12   1   7        0.36       56.01     65.73 o 
 -13   2   7       48.29       75.02     59.42 o 
 -12   2   7      121.42       78.30     53.01 o 
 -11   2   7      448.67      341.97     52.10 o 
 -10   2   7      572.43      555.00     36.66 o 
  -9   2   7        3.50        6.54     20.32 o 
  -8   2   7      311.14      335.51     16.70 o 
  -7   2   7     2465.18     2365.96     29.13 o 
  -6   2   7        7.28       11.98     10.28 o 
  -5   2   7      122.63      101.72      8.54 o 
  -4   2   7      182.75      238.00      9.09 o 
  -3   2   7     4912.48     4793.65     37.47 o 
  -2   2   7     1467.83     1477.29     16.12 o 
  -1   2   7      130.27      113.54      6.52 o 
   0   2   7     2865.83     3164.37     23.88 o 
   1   2   7     1746.83     1584.57     15.88 o 
   2   2   7    10493.41    10548.41     74.99 o 
   3   2   7     3399.10     3461.43     30.42 o 
   4   2   7      488.72      439.10     13.01 o 
   5   2   7      283.07      289.84      9.65 o 
   6   2   7     3926.24     3732.86     38.19 o 
   7   2   7     1552.30     1471.55     28.21 o 
   8   2   7      627.85      560.15     24.21 o 
   9   2   7        6.86      -16.54     22.93 o 
  10   2   7       55.97      -25.65     25.65 o 
  11   2   7      212.42      284.89     34.52 o 
  12   2   7       10.09       44.84     89.56 o 
 -13   3   7      516.58      488.61     69.89 o 
 -12   3   7       94.90      119.03    107.46 o 
 -11   3   7       13.32      -48.43     51.27 o 
 -10   3   7        0.19      -25.31     29.68 o 
  -9   3   7     5831.24     6087.04     92.52 o 
  -8   3   7      839.32      827.54     21.12 o 
  -7   3   7     7192.90     7296.41     75.93 o 
  -6   3   7      606.30      571.18     18.67 o 
  -5   3   7     3251.94     3368.08     38.03 o 
  -4   3   7      403.06      375.83     11.38 o 
  -3   3   7    18893.04    18945.19    149.77 o 
  -2   3   7      192.27      177.90      6.51 o 
  -1   3   7     3233.23     3435.06     30.78 o 
   0   3   7     1410.48     1594.32     16.78 o 
   1   3   7     3368.65     3500.94     29.88 o 
   2   3   7      274.98      249.11     10.51 o 
   3   3   7     1095.88     1089.46     15.48 o 
   4   3   7      783.79      846.18     14.01 o 
   5   3   7      546.86      551.81     12.82 o 
   6   3   7     1616.67     1838.32     28.81 o 
   7   3   7       27.97        1.93     16.71 o 
   8   3   7       85.01       53.72     22.20 o 
   9   3   7      179.55      133.02     26.85 o 
  10   3   7        4.06      -25.60     25.60 o 
  11   3   7      219.38      128.50     60.39 o 
  12   3   7       24.11       13.22     65.02 o 
 -13   4   7        1.40      -44.46    103.45 o 
 -12   4   7       59.72       41.18     56.80 o 
 -11   4   7      281.85      370.00     67.69 o 
 -10   4   7       86.86       32.80     33.08 o 
  -9   4   7       35.69      -27.75     27.75 o 
  -8   4   7     1367.78     1374.65     27.74 o 
  -7   4   7     2167.29     2191.91     34.23 o 
  -6   4   7      196.62      182.22     11.52 o 
  -5   4   7      413.31      432.42     11.50 o 
  -4   4   7     2947.84     3001.72     32.14 o 
  -3   4   7     2326.75     2334.02     24.56 o 
  -2   4   7       97.15      106.76      5.65 o 
  -1   4   7     1825.90     1724.72     25.99 o 
   0   4   7     1135.76     1158.82     16.14 o 
   1   4   7      469.52      445.24     10.17 o 
   2   4   7      674.09      581.35     13.22 o 
   3   4   7     4399.98     4778.99     44.63 o 
   4   4   7      237.43      234.82     10.67 o 
   5   4   7      113.33      200.30     12.22 o 
   6   4   7     1721.71     1741.36     25.77 o 
   7   4   7     1467.48     1512.62     40.27 o 
   8   4   7       48.94       35.88     18.71 o 
   9   4   7       40.18       34.25     25.27 o 
  10   4   7      693.47      707.78     45.09 o 
  11   4   7       86.94        9.06     42.28 o 
  12   4   7      241.13      287.97     65.47 o 
 -13   5   7       58.03       11.20     65.88 o 
 -12   5   7       32.96        8.73     57.56 o 
 -11   5   7       37.75       78.08     50.22 o 
 -10   5   7        6.87       16.62     33.57 o 
  -9   5   7      131.05       93.02     56.60 o 
  -8   5   7        4.99      -15.96     15.96 o 
  -7   5   7      537.35      450.21     17.60 o 
  -6   5   7      570.09      594.83     17.43 o 
  -5   5   7     2610.52     2687.85     29.15 o 
  -4   5   7      387.12      311.43     15.08 o 
  -3   5   7     1818.78     1937.82     27.15 o 
  -2   5   7      472.75      515.32     10.01 o 
  -1   5   7    18090.59    18481.99    155.18 o 
   0   5   7     4727.08     4467.28     41.22 o 
   1   5   7     3335.80     3414.39     31.29 o 
   2   5   7      909.13      911.33     16.30 o 
   3   5   7      819.21      825.25     22.68 o 
   4   5   7     1524.40     1509.35     23.79 o 
   5   5   7     2049.63     2089.14     32.14 o 
   6   5   7     1687.96     1620.90     36.50 o 
   7   5   7       36.08       55.87     17.85 o 
   8   5   7        0.56       11.59     19.49 o 
   9   5   7      306.12      318.42     29.80 o 
  10   5   7      124.45      110.77     43.44 o 
  11   5   7        4.01       22.62     45.81 o 
  12   5   7       61.49      155.35    101.71 o 
 -12   6   7        0.88       21.86    102.67 o 
 -11   6   7      789.48      737.64     59.62 o 
 -10   6   7      167.33      148.65     56.46 o 
  -9   6   7      796.47      731.06     37.71 o 
  -8   6   7      109.15       97.55     26.75 o 
  -7   6   7     1649.47     1676.25     29.88 o 
  -6   6   7      766.65      730.60     18.79 o 
  -5   6   7     2347.99     2491.53     28.15 o 
  -4   6   7      759.66      707.09     15.16 o 
  -3   6   7     2395.66     2354.59     29.74 o 
  -2   6   7      216.10      190.69     11.48 o 
  -1   6   7    15189.94    15720.71    140.28 o 
   0   6   7        6.37        6.92      6.95 o 
   1   6   7      323.52      353.54      8.59 o 
   2   6   7      931.17      886.62     20.33 o 
   3   6   7     7364.06     7225.02     68.44 o 
   4   6   7     4313.46     4085.61     45.79 o 
   5   6   7     3521.62     3463.83     44.85 o 
   6   6   7      157.51      135.68     15.58 o 
   7   6   7       88.56       61.55     18.30 o 
   8   6   7      549.08      613.09     24.33 o 
   9   6   7      156.87      148.30     27.57 o 
  10   6   7      313.02      347.22     48.37 o 
  11   6   7        0.88       16.18     48.88 o 
  12   6   7        1.08       12.45     63.78 o 
 -12   7   7      141.04      240.20     62.42 o 
 -11   7   7      134.50       44.97     79.37 o 
 -10   7   7      539.37      511.57     38.79 o 
  -9   7   7      199.88      219.42     40.64 o 
  -8   7   7       41.76       33.09     21.96 o 
  -7   7   7      245.32      202.31     20.05 o 
  -6   7   7     3379.77     3342.95     44.23 o 
  -5   7   7      900.28      832.60     33.01 o 
  -4   7   7     3462.34     3483.17     39.31 o 
  -3   7   7       65.87       81.19      9.26 o 
  -2   7   7     2790.81     2541.78     39.87 o 
  -1   7   7      925.39      923.23     15.50 o 
   0   7   7     4249.92     3905.98     42.62 o 
   1   7   7     9583.67     9373.21     80.25 o 
   2   7   7      192.08      265.52     10.72 o 
   3   7   7       57.85       88.72     10.24 o 
   4   7   7     1339.34     1270.20     23.14 o 
   5   7   7     3451.73     3124.52     47.98 o 
   6   7   7      395.74      405.82     18.29 o 
   7   7   7      708.75      693.24     27.16 o 
   8   7   7      122.16      100.77     22.04 o 
   9   7   7       16.51      -30.74     30.74 o 
  10   7   7      154.17      114.05     44.56 o 
  11   7   7       19.68      -49.61     49.61 o 
  12   7   7        2.48      -66.92     66.92 o 
 -12   8   7       20.08      -40.58     60.24 o 
 -11   8   7       36.43      -52.70     53.36 o 
 -10   8   7       79.55       87.00     37.65 o 
  -9   8   7       88.98       99.40     39.53 o 
  -8   8   7      294.14      242.99     23.13 o 
  -7   8   7      315.37      328.62     21.71 o 
  -6   8   7       27.24       17.19     12.48 o 
  -5   8   7      278.90      235.05     17.41 o 
  -4   8   7      100.98       98.68     11.80 o 
  -3   8   7     1911.53     1687.35     25.48 o 
  -2   8   7       49.40       45.72     12.74 o 
  -1   8   7       98.23       85.94     10.87 o 
   0   8   7      715.65      791.71     20.80 o 
   1   8   7     2020.83     2016.62     29.60 o 
   2   8   7       52.83       35.80     10.95 o 
   3   8   7        8.35        6.55     10.40 o 
   4   8   7       34.93       50.34     11.19 o 
   5   8   7      591.43      634.40     19.41 o 
   6   8   7       35.06       42.26     16.63 o 
   7   8   7       17.15       20.53     21.81 o 
   8   8   7      213.98      167.85     22.90 o 
   9   8   7      162.94      189.90     47.53 o 
  10   8   7        6.48       16.45     52.59 o 
  11   8   7       81.67      168.81     50.87 o 
 -12   9   7        4.04      -48.66     61.55 o 
 -11   9   7      115.88      -15.65     63.86 o 
 -10   9   7       83.86      106.46     37.74 o 
  -9   9   7     1580.61     1619.33     71.69 o 
  -8   9   7      106.69       67.92     22.43 o 
  -7   9   7     1154.89     1135.88     32.78 o 
  -6   9   7       32.96       29.67     18.72 o 
  -5   9   7     1842.42     1863.36     45.49 o 
  -4   9   7     4657.69     4285.23     51.98 o 
  -3   9   7     5951.82     5866.86     65.55 o 
  -2   9   7     1750.50     1688.55     25.36 o 
  -1   9   7      703.48      707.68     20.59 o 
   0   9   7      644.99      614.97     16.57 o 
   1   9   7     5333.14     5497.16     69.53 o 
   2   9   7     3902.31     3897.79     47.81 o 
   3   9   7     3700.80     3560.11     45.53 o 
   4   9   7     1164.08     1112.50     28.20 o 
   5   9   7      174.69      167.48     17.26 o 
   6   9   7       60.80       59.32     17.73 o 
   7   9   7      418.49      388.58     24.99 o 
   8   9   7       33.46        7.51     34.59 o 
   9   9   7        6.16      -39.34     39.34 o 
  10   9   7        5.88       52.13     44.83 o 
  11   9   7        2.33      -38.38     62.92 o 
 -12  10   7       76.86      -27.30     62.97 o 
 -11  10   7      103.93       81.07     54.11 o 
 -10  10   7       56.36       94.75     45.29 o 
  -9  10   7       79.59       75.56     61.51 o 
  -8  10   7      588.84      623.03     28.15 o 
  -7  10   7       67.11       71.79     25.06 o 
  -6  10   7      347.80      314.55     23.34 o 
  -5  10   7       61.57       64.15     18.36 o 
  -4  10   7     2946.53     2825.75     49.23 o 
  -3  10   7     1153.35      962.67     41.67 o 
  -2  10   7      143.74      157.72     11.74 o 
  -1  10   7     1875.72     1816.34     31.12 o 
   0  10   7     1932.39     1825.09     31.74 o 
   1  10   7       98.88      138.04     14.96 o 
   2  10   7     3951.25     4064.44     56.12 o 
   3  10   7     3334.19     3167.37     42.74 o 
   4  10   7      103.86      120.13     21.29 o 
   5  10   7      200.71      263.11     19.13 o 
   6  10   7     1736.07     1736.59     43.65 o 
   7  10   7      330.52      307.74     31.40 o 
   8  10   7      249.18      222.68     39.25 o 
   9  10   7       46.54        2.19     41.60 o 
  10  10   7        4.03      -43.72     43.72 o 
  11  10   7       12.36      -16.76     60.19 o 
 -11  11   7       16.66       62.70     59.52 o 
 -10  11   7       17.50       46.02     46.40 o 
  -9  11   7       24.15       13.44     42.98 o 
  -8  11   7       14.70        4.21     26.63 o 
  -7  11   7      337.92      346.86     36.20 o 
  -6  11   7       28.20       35.58     21.28 o 
  -5  11   7      599.22      611.08     31.53 o 
  -4  11   7      675.92      651.20     25.14 o 
  -3  11   7      779.18      763.24     21.83 o 
  -2  11   7      308.33      379.65     17.18 o 
  -1  11   7     1853.09     1872.60     33.52 o 
   0  11   7       30.78       70.36     16.45 o 
   1  11   7      269.86      272.48     23.34 o 
   2  11   7      516.21      524.27     28.42 o 
   3  11   7     2560.31     2584.56     38.49 o 
   4  11   7      191.80      216.20     16.85 o 
   5  11   7      600.79      669.60     38.36 o 
   6  11   7      101.24      118.40     25.00 o 
   7  11   7      227.74      230.28     35.07 o 
   8  11   7       63.63       -6.02     38.21 o 
   9  11   7      296.12      350.56     46.08 o 
  10  11   7       57.62       34.68     47.11 o 
  11  11   7       36.27      -47.94     47.94 o 
 -11  12   7      352.54      410.10     65.00 o 
 -10  12   7        4.67       -7.27     48.05 o 
  -9  12   7      114.19      116.35     65.69 o 
  -8  12   7      253.10      172.86     42.76 o 
  -7  12   7      840.56      833.27     35.11 o 
  -6  12   7     1594.73     1551.99     42.46 o 
  -5  12   7     1347.57     1384.59     39.77 o 
  -4  12   7       12.65        2.89     20.70 o 
  -3  12   7       22.91       18.32     14.64 o 
  -2  12   7     5737.26     5932.74     75.74 o 
  -1  12   7     3196.58     3074.07     41.15 o 
   0  12   7     3815.55     3973.08     55.65 o 
   1  12   7      402.08      412.36     22.71 o 
   2  12   7       42.23       43.14     19.72 o 
   3  12   7     1114.35     1036.56     32.34 o 
   4  12   7      944.15      937.26     27.42 o 
   5  12   7       16.54      -10.68     28.44 o 
   6  12   7       86.09       10.83     25.75 o 
   7  12   7      303.69      323.92     38.54 o 
   8  12   7      160.41      156.95     39.90 o 
   9  12   7      102.04       62.06     44.00 o 
  10  12   7        0.55      -50.62     50.62 o 
 -11  13   7       47.03       29.99     62.87 o 
 -10  13   7      445.88      526.55     83.90 o 
  -9  13   7      105.56      264.12     51.49 o 
  -8  13   7       43.64       68.48     44.47 o 
  -7  13   7      420.05      490.84     31.78 o 
  -6  13   7     1972.65     1912.43     55.79 o 
  -5  13   7      112.99      104.20     24.64 o 
  -4  13   7        5.11       19.68     21.88 o 
  -3  13   7      188.24      192.21     17.19 o 
  -2  13   7     1762.92     1621.17     33.19 o 
  -1  13   7      771.62      822.60     23.99 o 
   0  13   7     2157.64     2119.97     44.18 o 
   1  13   7     1055.64     1046.13     33.11 o 
   2  13   7       34.86       16.20     21.20 o 
   3  13   7       68.93       57.41     26.32 o 
   4  13   7     1418.05     1383.19     39.75 o 
   5  13   7      479.94      474.99     33.61 o 
   6  13   7       84.13        4.93     52.97 o 
   7  13   7      481.22      440.93     40.87 o 
   8  13   7        3.19      -29.86     39.69 o 
   9  13   7       32.38       66.21     45.58 o 
  10  13   7       10.91       26.85     65.89 o 
 -10  14   7        0.47      -46.70     79.71 o 
  -9  14   7       14.40       -4.15     50.57 o 
  -8  14   7      444.24      448.36     72.53 o 
  -7  14   7      166.20      210.52     31.32 o 
  -6  14   7      127.41       98.65     31.95 o 
  -5  14   7       90.29       47.75     28.30 o 
  -4  14   7      373.64      345.77     28.02 o 
  -3  14   7      103.41       78.51     22.12 o 
  -2  14   7      914.35      986.05     32.44 o 
  -1  14   7      566.73      532.91     25.93 o 
   0  14   7      296.58      296.54     26.01 o 
   1  14   7       12.75        3.19     22.69 o 
   2  14   7      106.58      143.35     24.19 o 
   3  14   7      323.39      337.25     49.56 o 
   4  14   7       20.90       -1.30     24.59 o 
   5  14   7     1101.77     1294.86     46.97 o 
   6  14   7       82.78       78.31     33.76 o 
   7  14   7      224.78      231.32     62.26 o 
   8  14   7      286.87      301.09     44.27 o 
   9  14   7       86.29       70.32     71.77 o 
  10  14   7       23.32       27.68     50.77 o 
 -10  15   7       15.77      -78.32     78.32 o 
  -9  15   7      883.92      799.32    136.99 o 
  -8  15   7      201.24      186.21     51.08 o 
  -7  15   7     1097.42     1146.02     67.45 o 
  -6  15   7       43.82       42.95     34.70 o 
  -5  15   7      506.77      462.01     34.71 o 
  -4  15   7     1837.55     1703.48     51.34 o 
  -3  15   7     2051.67     2218.77     51.45 o 
  -2  15   7       37.16       44.88     18.97 o 
  -1  15   7     1219.43     1220.00     32.66 o 
   0  15   7      766.93      823.05     34.14 o 
   1  15   7       16.00       37.45     23.31 o 
   2  15   7      233.32      325.97     30.27 o 
   3  15   7      217.85      181.49     25.94 o 
   4  15   7       40.59       79.71     25.42 o 
   5  15   7       43.04      -49.14     49.14 o 
   6  15   7      562.50      537.26     40.88 o 
   7  15   7        3.40       22.33     39.88 o 
   8  15   7       10.84        8.34     44.96 o 
   9  15   7       40.85       71.32     53.70 o 
  -9  16   7      113.96      190.48     53.48 o 
  -8  16   7      562.20      533.24     79.67 o 
  -7  16   7      122.13      121.49     46.87 o 
  -6  16   7        0.31       14.37     35.57 o 
  -5  16   7      808.07      863.31     42.03 o 
  -4  16   7      761.51      728.77     37.82 o 
  -3  16   7        6.62       52.91     32.41 o 
  -2  16   7      232.96      167.70     30.08 o 
  -1  16   7      244.45      223.62     22.54 o 
   0  16   7      645.62      631.41     43.91 o 
   1  16   7      132.21      118.12     26.77 o 
   2  16   7      585.12      589.62     31.55 o 
   3  16   7       91.20       65.95     26.73 o 
   4  16   7      237.62      265.76     30.60 o 
   5  16   7       43.95      -24.26     36.07 o 
   6  16   7      202.83      275.26     42.29 o 
   7  16   7      114.07      151.41     45.55 o 
   8  16   7        8.40       55.08     49.51 o 
   9  16   7       85.03       61.69     54.13 o 
  -9  17   7        3.40       35.31     62.81 o 
  -8  17   7        0.48      -53.56     53.56 o 
  -7  17   7       90.42       29.20     53.31 o 
  -6  17   7      303.65      357.54     41.85 o 
  -5  17   7       12.21      -35.10     35.10 o 
  -4  17   7      220.10      167.85     34.93 o 
  -3  17   7      576.58      579.94     36.16 o 
  -2  17   7       45.55       12.06     31.96 o 
  -1  17   7       54.31       39.11     29.20 o 
   0  17   7      191.82      216.36     27.49 o 
   1  17   7      138.97      106.19     28.18 o 
   2  17   7        1.30        3.34     27.72 o 
   3  17   7      412.40      423.62     31.86 o 
   4  17   7       30.94       13.91     34.30 o 
   5  17   7      160.08      138.11     41.75 o 
   6  17   7      177.17      217.03     53.88 o 
   7  17   7      106.68      119.72     48.12 o 
   8  17   7      126.54      134.21     50.18 o 
  -8  18   7        8.40      -42.84     58.50 o 
  -7  18   7       52.71       35.46     50.47 o 
  -6  18   7      224.56      261.12     49.93 o 
  -5  18   7       71.82      108.82     37.91 o 
  -4  18   7        0.39        6.29     42.18 o 
  -3  18   7      110.97       63.76     34.16 o 
  -2  18   7      691.42      686.33     40.07 o 
  -1  18   7       42.91       49.21     33.07 o 
   0  18   7      158.86      254.21     40.29 o 
   1  18   7      109.62       65.85     33.36 o 
   2  18   7      924.07     1031.76     74.27 o 
   3  18   7      143.76      117.41     35.54 o 
   4  18   7     1253.52     1307.84     73.02 o 
   5  18   7       27.96       30.85     41.19 o 
   6  18   7       28.11      -17.34     52.67 o 
   7  18   7       30.41       55.62     49.40 o 
   8  18   7       61.70       85.32     94.68 o 
  -8  19   7      121.45      152.32     62.55 o 
  -7  19   7       28.17       14.51     55.82 o 
  -6  19   7     1022.99     1052.69     63.39 o 
  -5  19   7        0.29      -40.40     40.40 o 
  -4  19   7      243.62      253.44     55.96 o 
  -3  19   7      128.47      137.63     52.89 o 
  -2  19   7      137.40      120.70     38.15 o 
  -1  19   7        2.83       62.26     34.40 o 
   0  19   7      550.23      561.35     62.29 o 
   1  19   7      323.51      286.84     37.77 o 
   2  19   7        4.48       20.35     37.34 o 
   3  19   7      127.58       97.42     38.01 o 
   4  19   7       69.33       32.17     39.81 o 
   5  19   7      124.46       66.63     52.98 o 
   6  19   7       11.64       31.22     45.52 o 
   7  19   7      217.55      111.75     50.24 o 
  -7  20   7       28.01       10.90     59.92 o 
  -6  20   7       76.08       68.79     55.27 o 
  -5  20   7       42.12       54.29     53.82 o 
  -4  20   7       31.39       -3.05     50.97 o 
  -3  20   7        1.11       -0.44     38.89 o 
  -2  20   7      336.10      354.09     41.45 o 
  -1  20   7       67.12      -15.63     39.28 o 
   0  20   7        0.48       33.99     38.17 o 
   1  20   7        5.93      -10.56     38.78 o 
   2  20   7       69.35       85.90     46.94 o 
   3  20   7       31.28       32.25     42.74 o 
   4  20   7       47.03      -23.14     41.01 o 
   5  20   7        3.49       39.05     46.68 o 
   6  20   7       23.77       49.65     50.04 o 
  -6  21   7       26.92       20.27     80.98 o 
  -5  21   7       84.59       27.49     53.84 o 
  -4  21   7      231.28      307.69     55.64 o 
  -3  21   7      108.27      113.54     44.41 o 
  -2  21   7        1.24        3.71     40.29 o 
  -1  21   7       76.54       42.96     84.68 o 
   0  21   7      443.46      460.74     46.91 o 
   1  21   7      347.33      373.36     45.02 o 
   2  21   7      236.79      312.45     44.91 o 
   3  21   7      115.46      119.23     43.68 o 
   4  21   7       81.95      121.83     50.54 o 
   5  21   7       48.21      102.95     48.79 o 
  -5  22   7       36.88        9.10     74.27 o 
  -4  22   7      128.21      117.24     55.47 o 
  -3  22   7        6.53      -14.76     55.40 o 
  -2  22   7       61.52      115.80     46.59 o 
  -1  22   7      341.56      454.53     49.12 o 
   0  22   7       27.61       99.84     60.68 o 
   1  22   7       61.23       55.63     44.11 o 
   2  22   7      124.86      115.87     48.13 o 
   3  22   7      110.28      120.64     48.46 o 
   4  22   7       20.32        0.06     50.62 o 
  -3  23   7        3.14       39.71    123.49 o 
  -2  23   7       37.99      102.50    112.82 o 
  -1  23   7        2.93       -2.30     47.88 o 
   0  23   7       92.74       82.95     48.55 o 
   1  23   7        2.20      -25.87     48.58 o 
   2  23   7        0.16      -33.30     49.59 o 
 -12   0   8        0.90      -71.44     75.71 o 
 -10   0   8      177.08      140.26     61.42 o 
  -8   0   8      269.57      255.57     26.39 o 
  -6   0   8     2802.47     2626.28     45.42 o 
  -4   0   8     1675.09     1766.08     29.49 o 
  -2   0   8     4037.74     4008.92     49.20 o 
   0   0   8    32745.36    32603.56    328.00 o 
   2   0   8     2038.27     2078.82     33.13 o 
   4   0   8     1785.48     1844.74     30.66 o 
   6   0   8      822.71      896.92     27.49 o 
   8   0   8       98.24      107.10     31.02 o 
  10   0   8        5.08      -48.00     48.00 o 
  12   0   8       81.06       83.11     95.74 o 
 -13   1   8        4.34       95.43     81.50 o 
 -12   1   8      530.58      490.38     59.49 o 
 -11   1   8       71.64      102.79     49.17 o 
 -10   1   8     1505.55     1538.68     54.42 o 
  -9   1   8     1242.48     1183.02     34.83 o 
  -8   1   8      249.40      250.52     18.63 o 
  -7   1   8      418.07      356.81     16.63 o 
  -6   1   8     2382.27     2270.66     27.51 o 
  -5   1   8      559.82      643.12     17.47 o 
  -4   1   8      505.92      509.41     12.28 o 
  -3   1   8    10501.91    10412.94     84.89 o 
  -2   1   8     6747.98     6884.42     54.90 o 
  -1   1   8     1721.14     1807.15     25.20 o 
   0   1   8     2374.62     2269.68     20.29 o 
   1   1   8     8019.81     7946.21     57.12 o 
   2   1   8     4211.51     4114.23     38.58 o 
   3   1   8     4947.54     5030.90     44.05 o 
   4   1   8     1535.38     1546.97     18.87 o 
   5   1   8       31.36       46.29      9.79 o 
   6   1   8      101.26      105.21     10.73 o 
   7   1   8     1139.16     1258.36     24.96 o 
   8   1   8      375.82      365.05     23.93 o 
   9   1   8       88.73      144.25     34.44 o 
  10   1   8       39.32       13.99     29.82 o 
  11   1   8       25.83        2.28     44.84 o 
  12   1   8       88.28       16.26    112.38 o 
 -13   2   8       38.15      -19.77     61.72 o 
 -12   2   8      373.76      359.11     60.32 o 
 -11   2   8       19.78      -28.36     45.11 o 
 -10   2   8      143.07       96.17     44.79 o 
  -9   2   8      203.33      239.14     25.84 o 
  -8   2   8     1000.77     1017.50     31.25 o 
  -7   2   8       98.46      121.21     13.14 o 
  -6   2   8        2.55       -9.67      9.67 o 
  -5   2   8       86.67      120.66     10.52 o 
  -4   2   8     6584.48     6556.90     50.61 o 
  -3   2   8     3105.96     2998.85     28.80 o 
  -2   2   8      245.08      258.59      8.92 o 
  -1   2   8     4085.72     4426.33     39.20 o 
   0   2   8    16417.39    16251.65    113.37 o 
   1   2   8     2620.34     2751.76     23.26 o 
   2   2   8     3535.05     3470.81     30.22 o 
   3   2   8     4129.81     4217.05     36.47 o 
   4   2   8      625.14      676.67     13.07 o 
   5   2   8     1873.10     1765.56     21.01 o 
   6   2   8     2598.55     2407.76     27.39 o 
   7   2   8       18.25       35.08     16.26 o 
   8   2   8      127.95       86.58     21.59 o 
   9   2   8       92.05       53.84     24.18 o 
  10   2   8      224.47      241.73     31.05 o 
  11   2   8        4.45       14.20     44.84 o 
  12   2   8        1.00       29.62     63.14 o 
 -13   3   8       22.82      -16.22     63.70 o 
 -12   3   8       31.73       26.03     56.46 o 
 -11   3   8       83.22       53.61     60.33 o 
 -10   3   8       45.98       -3.05     32.14 o 
  -9   3   8       25.44       49.48     28.81 o 
  -8   3   8       84.89       75.45     15.49 o 
  -7   3   8        8.93       12.93     13.42 o 
  -6   3   8       35.84       46.52     12.69 o 
  -5   3   8      379.18      456.82     12.73 o 
  -4   3   8     1978.42     1932.40     22.93 o 
  -3   3   8      360.89      428.11     10.69 o 
  -2   3   8      867.16      745.67     12.06 o 
  -1   3   8     1411.90     1474.10     30.76 o 
   0   3   8     2617.11     2116.93     18.59 o 
   1   3   8      477.98      604.31     11.41 o 
   2   3   8     1067.31      967.88     13.05 o 
   3   3   8      504.49      563.98     11.24 o 
   4   3   8      112.78       78.01      9.30 o 
   5   3   8       74.03       68.57     10.57 o 
   6   3   8      459.37      505.85     18.33 o 
   7   3   8      134.19      174.22     17.54 o 
   8   3   8      229.56      217.89     22.25 o 
   9   3   8       54.52       45.15     24.97 o 
  10   3   8      170.31      228.52     31.75 o 
  11   3   8       50.76       53.01     60.36 o 
  12   3   8       67.02       34.43     99.10 o 
 -13   4   8        1.53       10.81     63.29 o 
 -12   4   8      133.38       84.43    100.14 o 
 -11   4   8       29.23      -30.60     49.31 o 
 -10   4   8      718.97      756.82     41.27 o 
  -9   4   8      146.67       96.62     32.94 o 
  -8   4   8      759.81      900.11     29.94 o 
  -7   4   8      452.87      495.48     18.56 o 
  -6   4   8       90.60       76.74     13.25 o 
  -5   4   8     1068.05      943.63     18.28 o 
  -4   4   8     4641.47     4769.28     47.12 o 
  -3   4   8      190.18      174.31      8.66 o 
  -2   4   8     1928.32     2185.18     25.81 o 
  -1   4   8      260.30      294.95     12.18 o 
   0   4   8     3244.34     3164.48     33.57 o 
   1   4   8       20.92       31.17      7.50 o 
   2   4   8       17.38       20.23      7.02 o 
   3   4   8     1653.65     1613.26     19.01 o 
   4   4   8      542.33      545.37     13.35 o 
   5   4   8      520.08      518.87     13.99 o 
   6   4   8      169.39      184.89     17.54 o 
   7   4   8      330.77      343.56     18.72 o 
   8   4   8       67.94      102.21     21.61 o 
   9   4   8     1025.60     1047.35     34.95 o 
  10   4   8      311.02      405.30     33.39 o 
  11   4   8       90.06      190.86     58.93 o 
  12   4   8        1.68      -54.53     63.78 o 
 -12   5   8      518.96      645.15     64.23 o 
 -11   5   8        6.46      -26.59     49.61 o 
 -10   5   8     1641.75     1827.03     60.11 o 
  -9   5   8      289.14      246.15     34.26 o 
  -8   5   8      130.57       91.24     21.32 o 
  -7   5   8        3.39        2.20     14.71 o 
  -6   5   8     9811.86     9556.47    136.40 o 
  -5   5   8     5219.60     5308.04     57.00 o 
  -4   5   8     3793.91     3905.31     40.25 o 
  -3   5   8     3825.37     3612.88     33.50 o 
  -2   5   8     6728.60     6835.77     57.73 o 
  -1   5   8     2509.93     2630.32     28.14 o 
   0   5   8     6065.94     6345.66     59.72 o 
   1   5   8     9929.50     9508.12     87.71 o 
   2   5   8       31.25       46.44      8.17 o 
   3   5   8     6797.67     6715.67     60.85 o 
   4   5   8      714.65      631.81     14.29 o 
   5   5   8      305.08      320.62     17.37 o 
   6   5   8        0.22       -3.61     13.52 o 
   7   5   8     1714.31     1599.10     34.13 o 
   8   5   8      945.41      945.09     28.47 o 
   9   5   8      173.33      236.34     33.87 o 
  10   5   8        0.80        7.62     41.53 o 
  11   5   8       22.15        9.28     59.05 o 
  12   5   8      168.63      163.92     83.02 o 
 -12   6   8       20.85       -5.98     58.33 o 
 -11   6   8      150.63      154.69     52.83 o 
 -10   6   8      544.34      545.25     40.13 o 
  -9   6   8       46.61        2.59     39.20 o 
  -8   6   8       52.08       43.97     26.97 o 
  -7   6   8      104.77      105.98     20.29 o 
  -6   6   8     1217.16     1194.03     26.33 o 
  -5   6   8     1053.92     1138.04     20.95 o 
  -4   6   8     1664.66     1678.02     22.03 o 
  -3   6   8       40.21       48.87      8.28 o 
  -2   6   8       15.50        8.49      7.29 o 
  -1   6   8     1393.86     1384.76     18.25 o 
   0   6   8      340.15      339.27     10.64 o 
   1   6   8       31.44       47.12      8.20 o 
   2   6   8      242.70      255.17      9.94 o 
   3   6   8     1123.37     1190.26     19.03 o 
   4   6   8      686.30      739.96     19.78 o 
   5   6   8      137.44      139.51     15.48 o 
   6   6   8       39.07       36.23     14.32 o 
   7   6   8        4.82      -11.43     18.65 o 
   8   6   8      510.89      478.15     27.14 o 
   9   6   8       14.58       26.65     30.99 o 
  10   6   8      285.56      297.39     47.31 o 
  11   6   8        2.07       84.35     59.76 o 
 -12   7   8      531.59      613.95    117.22 o 
 -11   7   8        1.16      -51.27     51.27 o 
 -10   7   8      498.37      489.45     87.27 o 
  -9   7   8       95.37       72.69     39.12 o 
  -8   7   8      168.15      117.95     28.28 o 
  -7   7   8      583.40      583.98     26.91 o 
  -6   7   8     4260.51     4175.91     57.90 o 
  -5   7   8        8.29        3.83     11.28 o 
  -4   7   8     1148.00     1226.32     20.57 o 
  -3   7   8     5446.78     5374.45     58.02 o 
  -2   7   8      542.82      548.34     15.49 o 
  -1   7   8     2421.56     2573.72     27.89 o 
   0   7   8        6.72        1.63      8.27 o 
   1   7   8      316.42      409.99     15.53 o 
   2   7   8       47.82       26.32      6.64 o 
   3   7   8     2511.31     2408.79     31.29 o 
   4   7   8      284.99      318.74     15.54 o 
   5   7   8      950.47     1001.88     23.99 o 
   6   7   8     1671.39     1792.93     33.17 o 
   7   7   8      174.13      238.06     21.26 o 
   8   7   8      414.27      416.92     27.43 o 
   9   7   8      368.96      458.23     36.37 o 
  10   7   8        3.79       33.32     44.57 o 
  11   7   8        1.32       44.70     69.26 o 
 -12   8   8      106.33       41.23     60.90 o 
 -11   8   8      196.38      142.83     55.53 o 
 -10   8   8      334.69      299.12     40.37 o 
  -9   8   8        0.01        4.22     39.28 o 
  -8   8   8     2895.97     2897.19     63.10 o 
  -7   8   8      214.25      183.27     21.21 o 
  -6   8   8       83.64       91.26     13.53 o 
  -5   8   8      526.66      519.87     21.74 o 
  -4   8   8     5613.68     5338.95     63.98 o 
  -3   8   8      743.38      689.51     16.08 o 
  -2   8   8     1371.38     1311.56     21.48 o 
  -1   8   8     1836.53     1955.79     25.30 o 
   0   8   8      854.14      746.15     24.12 o 
   1   8   8     2775.85     2862.15     30.72 o 
   2   8   8     4352.24     4345.40     48.99 o 
   3   8   8     2158.34     2138.37     36.84 o 
   4   8   8      661.34      709.38     19.65 o 
   5   8   8       12.73        3.39     15.26 o 
   6   8   8     3267.00     3126.31     46.22 o 
   7   8   8      274.51      312.67     28.31 o 
   8   8   8       19.92      -11.22     24.36 o 
   9   8   8      420.39      294.46     44.61 o 
  10   8   8      579.88      610.52     52.11 o 
  11   8   8        0.08       64.92     65.76 o 
 -12   9   8       46.63       43.49     63.11 o 
 -11   9   8        0.28       26.34     64.69 o 
 -10   9   8        0.65      -37.35     44.46 o 
  -9   9   8      904.29      913.34     52.24 o 
  -8   9   8        6.32      -24.28     24.91 o 
  -7   9   8      670.00      683.31     26.48 o 
  -6   9   8       96.45       96.97     18.82 o 
  -5   9   8        5.67       25.89     17.14 o 
  -4   9   8        3.98        5.58     15.60 o 
  -3   9   8     1801.33     1768.66     28.72 o 
  -2   9   8       85.84       83.14     11.25 o 
  -1   9   8      287.41      297.46     12.75 o 
   0   9   8     2786.08     2702.87     40.06 o 
   1   9   8       23.79       33.22     11.26 o 
   2   9   8     3055.76     2826.47     43.15 o 
   3   9   8      262.35      256.75     22.41 o 
   4   9   8      134.07      107.90     14.00 o 
   5   9   8      341.46      355.38     19.00 o 
   6   9   8      847.14      852.07     28.30 o 
   7   9   8       66.98       85.92     27.05 o 
   8   9   8      354.97      414.59     33.33 o 
   9   9   8      400.27      292.36     44.38 o 
  10   9   8        3.66       42.88     45.39 o 
  11   9   8      117.68      131.97     99.49 o 
 -12  10   8       28.58       25.44     84.85 o 
 -11  10   8       84.45       79.06     56.36 o 
 -10  10   8      160.61       86.86     48.41 o 
  -9  10   8        1.49        8.14     43.83 o 
  -8  10   8      495.21      512.09     30.88 o 
  -7  10   8       33.90       23.69     24.08 o 
  -6  10   8       35.33       60.58     20.75 o 
  -5  10   8      194.42      180.25     20.33 o 
  -4  10   8      141.70      123.08     20.93 o 
  -3  10   8      366.39      444.10     20.12 o 
  -2  10   8      294.83      302.85     16.24 o 
  -1  10   8      803.31      788.40     26.46 o 
   0  10   8      196.47      203.52     35.68 o 
   1  10   8      210.20      212.43     16.69 o 
   2  10   8      479.59      573.31     19.47 o 
   3  10   8     2155.54     2092.97     39.73 o 
   4  10   8      537.04      457.19     21.14 o 
   5  10   8     2026.25     2008.42     54.83 o 
   6  10   8      212.52      207.47     22.52 o 
   7  10   8      270.49      275.10     34.28 o 
   8  10   8      107.02      131.95     40.73 o 
   9  10   8       33.84       20.74     49.34 o 
  10  10   8      139.41       87.47     44.76 o 
  11  10   8      166.06      221.78     70.51 o 
 -11  11   8      380.87      422.96    135.03 o 
 -10  11   8      509.25      501.25     52.94 o 
  -9  11   8      901.64      744.11     53.19 o 
  -8  11   8       58.68       50.50     31.16 o 
  -7  11   8       36.24       14.70     36.08 o 
  -6  11   8     3220.94     3272.36     57.21 o 
  -5  11   8     1860.93     1825.48     51.82 o 
  -4  11   8     1095.73     1136.59     30.11 o 
  -3  11   8     3255.69     3269.33     47.85 o 
  -2  11   8     3138.04     2985.74     44.52 o 
  -1  11   8      107.09       70.98     15.77 o 
   0  11   8     4237.22     4187.99     57.34 o 
   1  11   8      741.02      745.88     22.65 o 
   2  11   8      571.58      534.95     23.75 o 
   3  11   8       10.90       22.74     20.41 o 
   4  11   8     3790.56     3495.60     53.83 o 
   5  11   8       14.78        8.89     19.95 o 
   6  11   8      200.41      219.54     26.70 o 
   7  11   8       71.78       79.03     50.56 o 
   8  11   8      198.16      160.90     40.26 o 
   9  11   8       31.17       34.22     43.52 o 
  10  11   8       51.08       50.78     48.44 o 
 -11  12   8      621.75      654.40    103.02 o 
 -10  12   8        1.75        1.93     60.29 o 
  -9  12   8      264.76      373.93     75.18 o 
  -8  12   8        0.35      -23.81     33.14 o 
  -7  12   8      530.94      535.43     72.65 o 
  -6  12   8      244.08      264.88     24.51 o 
  -5  12   8     2565.33     2493.90     46.44 o 
  -4  12   8      368.89      370.17     24.28 o 
  -3  12   8      284.42      308.97     18.09 o 
  -2  12   8      190.93      139.37     17.01 o 
  -1  12   8      860.43      805.77     28.72 o 
   0  12   8     1007.31      903.69     26.74 o 
   1  12   8      155.77      141.16     18.20 o 
   2  12   8       49.55        8.14     20.11 o 
   3  12   8       34.45       36.72     21.41 o 
   4  12   8       86.85       63.98     23.07 o 
   5  12   8       53.33       16.82     26.08 o 
   6  12   8        0.28       -7.26     25.19 o 
   7  12   8      229.14      311.17     39.66 o 
   8  12   8       39.43      108.28     83.82 o 
   9  12   8      112.42      118.01     48.16 o 
  10  12   8        2.56      -13.99     65.01 o 
 -11  13   8       33.65       69.43     82.50 o 
 -10  13   8       11.32      -15.24     52.84 o 
  -9  13   8        3.64        5.63     46.99 o 
  -8  13   8       20.33       56.31     44.66 o 
  -7  13   8      241.07      227.72     36.44 o 
  -6  13   8        1.35       35.98     34.08 o 
  -5  13   8       17.40       62.92     25.09 o 
  -4  13   8       70.15       80.65     22.98 o 
  -3  13   8      225.84      231.24     18.52 o 
  -2  13   8       36.30       59.65     17.68 o 
  -1  13   8      603.87      604.51     22.11 o 
   0  13   8        2.96        8.41     18.37 o 
   1  13   8       31.64       45.76     20.82 o 
   2  13   8       62.08       16.89     20.99 o 
   3  13   8     1798.33     1899.72     45.85 o 
   4  13   8        0.33       13.75     23.66 o 
   5  13   8       75.22       91.18     33.25 o 
   6  13   8       37.77       34.41     28.25 o 
   7  13   8       44.08        6.44     39.56 o 
   8  13   8       17.96       16.87     41.30 o 
   9  13   8      169.77      232.48     49.05 o 
  10  13   8       92.61       37.40     66.26 o 
 -10  14   8        2.48      -13.01     55.33 o 
  -9  14   8      156.86      226.32     53.93 o 
  -8  14   8      196.40      191.65     46.97 o 
  -7  14   8      422.06      366.22     39.67 o 
  -6  14   8       14.44      -40.44     40.95 o 
  -5  14   8        7.87       -3.35     29.46 o 
  -4  14   8     1599.25     1511.82     43.01 o 
  -3  14   8      777.57      697.90     29.87 o 
  -2  14   8      424.46      448.73     21.66 o 
  -1  14   8      576.86      546.63     30.73 o 
   0  14   8     2303.13     2261.38     41.85 o 
   1  14   8     1148.13     1165.37     38.08 o 
   2  14   8     2452.74     2427.14     51.54 o 
   3  14   8      800.17      775.78     31.00 o 
   4  14   8       61.69       59.84     26.19 o 
   5  14   8       88.22       94.36     43.25 o 
   6  14   8      489.93      466.92     41.33 o 
   7  14   8       71.78      104.52     39.21 o 
   8  14   8      246.30      256.55     48.34 o 
   9  14   8       84.86       63.57     47.21 o 
 -10  15   8        8.32      -81.46     81.46 o 
  -9  15   8      188.28      219.07     61.38 o 
  -8  15   8       40.79       28.04     50.17 o 
  -7  15   8      447.86      526.06     41.18 o 
  -6  15   8      439.74      405.88     39.55 o 
  -5  15   8      192.72      130.88     31.56 o 
  -4  15   8       99.85      149.64     33.50 o 
  -3  15   8     1865.76     1913.63     52.24 o 
  -2  15   8      162.59      130.26     20.79 o 
  -1  15   8       87.38       38.93     20.47 o 
   0  15   8        8.56        5.39     19.66 o 
   1  15   8     1565.07     1533.99     44.04 o 
   2  15   8      222.52      251.99     27.82 o 
   3  15   8      176.76      181.53     28.11 o 
   4  15   8        1.85       12.64     27.36 o 
   5  15   8      176.22      107.32     42.24 o 
   6  15   8        8.88      -31.74     39.62 o 
   7  15   8      218.60      226.56     46.37 o 
   8  15   8        0.32      -41.56     45.24 o 
   9  15   8        9.64       27.19     65.19 o 
  -9  16   8        4.04      -51.93     51.93 o 
  -8  16   8       32.63       75.80     49.30 o 
  -7  16   8        2.76       -8.50     41.59 o 
  -6  16   8       44.25       73.63     44.46 o 
  -5  16   8       54.25       95.85     35.32 o 
  -4  16   8       58.12       71.66     32.24 o 
  -3  16   8       34.60       57.01     30.58 o 
  -2  16   8      166.24      173.88     30.95 o 
  -1  16   8       73.78       49.86     21.80 o 
   0  16   8       21.23       11.47     21.95 o 
   1  16   8      146.91      120.12     26.50 o 
   2  16   8       83.73       98.06     28.47 o 
   3  16   8       23.80       32.46     27.84 o 
   4  16   8       11.36       31.04     41.54 o 
   5  16   8        3.33        0.18     39.18 o 
   6  16   8        4.60      -27.59     44.69 o 
   7  16   8       19.01       55.76     45.95 o 
   8  16   8       43.36       73.52     45.40 o 
  -9  17   8        8.93       25.89     57.07 o 
  -8  17   8       62.14       30.23     54.49 o 
  -7  17   8      198.13      209.81     43.95 o 
  -6  17   8      599.81      630.34     54.88 o 
  -5  17   8      628.40      658.32     94.26 o 
  -4  17   8       54.54       67.14     34.26 o 
  -3  17   8       87.09       22.39     32.07 o 
  -2  17   8     1730.42     1568.33    108.71 o 
  -1  17   8     1251.09     1152.19     43.81 o 
   0  17   8     1484.82     1552.57     45.17 o 
   1  17   8      827.49      762.29     40.32 o 
   2  17   8       68.16       21.19     28.80 o 
   3  17   8        1.28       27.06     29.10 o 
   4  17   8      665.73      576.69     42.40 o 
   5  17   8        5.58       22.54     41.05 o 
   6  17   8      255.82      251.91     46.77 o 
   7  17   8       13.56       26.24     45.23 o 
   8  17   8       16.77       -3.25     62.79 o 
  -8  18   8       15.12      -56.50     56.50 o 
  -7  18   8       63.67       95.12     43.59 o 
  -6  18   8       13.22      -46.88     46.88 o 
  -5  18   8      533.14      487.30     96.44 o 
  -4  18   8        0.20        5.03     35.40 o 
  -3  18   8       16.07      -33.77     33.77 o 
  -2  18   8      148.08      216.71     35.64 o 
  -1  18   8      476.78      491.41     52.68 o 
   0  18   8        7.23      -33.46     33.46 o 
   1  18   8      114.56       60.20     36.05 o 
   2  18   8       80.02      105.43     37.90 o 
   3  18   8       83.23      100.30     38.18 o 
   4  18   8        1.30      -10.95     37.60 o 
   5  18   8      136.04       83.67     42.11 o 
   6  18   8        1.01        3.25     55.10 o 
   7  18   8       30.65       61.78     48.54 o 
  -7  19   8       97.98       64.70     48.61 o 
  -6  19   8        1.16       42.18     50.20 o 
  -5  19   8        1.63        1.41     49.60 o 
  -4  19   8        7.28      -16.38     47.51 o 
  -3  19   8       84.10      170.85     36.70 o 
  -2  19   8       28.77       47.60     38.16 o 
  -1  19   8      502.49      572.21     61.41 o 
   0  19   8      106.45      143.06     38.84 o 
   1  19   8       47.63       46.95     39.06 o 
   2  19   8        2.23      -13.41     39.11 o 
   3  19   8       42.00       50.67     41.15 o 
   4  19   8      155.36      219.18     43.70 o 
   5  19   8       11.66       33.22     45.55 o 
   6  19   8       25.45       20.24     48.88 o 
   7  19   8        1.49      -11.91     74.88 o 
  -7  20   8       17.66      -55.31     55.31 o 
  -6  20   8        5.37      -59.29     69.09 o 
  -5  20   8       63.82      106.97     53.62 o 
  -4  20   8      184.49      234.97     53.23 o 
  -3  20   8      434.65      477.91     56.74 o 
  -2  20   8      152.68      177.53     41.02 o 
  -1  20   8        0.22       -0.68     40.00 o 
   0  20   8      111.44       60.08     40.47 o 
   1  20   8      164.86      214.53     41.30 o 
   2  20   8      181.99      190.21     67.24 o 
   3  20   8       17.80       16.49     42.99 o 
   4  20   8       19.34       -5.44     43.73 o 
   5  20   8        0.91       42.26     48.17 o 
   6  20   8      108.84      115.21     94.35 o 
  -6  21   8        1.47      -54.19     55.38 o 
  -5  21   8       46.99       38.42     53.68 o 
  -4  21   8       55.69      -21.99     53.97 o 
  -3  21   8      526.94      599.07     61.64 o 
  -2  21   8      263.97      301.38     77.62 o 
  -1  21   8       18.06        1.28     41.93 o 
   0  21   8       62.93       37.74     41.90 o 
   1  21   8      263.94      309.09     46.27 o 
   2  21   8       15.43      -10.81     44.44 o 
   3  21   8      115.06      126.29     47.31 o 
   4  21   8        0.58       55.92     49.28 o 
   5  21   8       64.43      -58.75     96.35 o 
  -4  22   8      197.32      323.75     61.11 o 
  -3  22   8       32.81      -43.93     51.63 o 
  -2  22   8       31.52       20.38     55.46 o 
  -1  22   8       29.46       48.68     66.25 o 
   0  22   8      281.81      243.94     94.87 o 
   1  22   8        1.86      -20.76     54.80 o 
   2  22   8      471.45      508.01     76.88 o 
   3  22   8        7.98      -53.85     58.42 o 
  -2  23   8       82.51       58.44     59.28 o 
  -1  23   8       62.09      -22.06     55.23 o 
   0  23   8      145.76      114.20     59.17 o 
   1  23   8        4.59      125.71     72.70 o 
 -13   0   9       37.84       25.61     87.29 o 
 -11   0   9     2065.25     2100.79    120.31 o 
  -9   0   9     1158.39     1267.82    104.76 o 
  -7   0   9     3987.01     3993.14     64.01 o 
  -5   0   9     4756.32     4697.24     70.27 o 
  -3   0   9       56.73       65.42      9.59 o 
  -1   0   9      301.55      296.98     21.36 o 
   1   0   9        4.43       22.06      9.05 o 
   3   0   9     3465.56     3366.42     45.81 o 
   5   0   9     1693.67     1840.11     33.64 o 
   7   0   9     5714.13     5407.76     90.91 o 
   9   0   9      436.30      315.38     47.24 o 
  11   0   9       25.65      -44.17     87.99 o 
 -13   1   9       57.65      -22.69     60.73 o 
 -12   1   9      167.71      213.45     58.39 o 
 -11   1   9       14.33        8.69     48.85 o 
 -10   1   9       20.39       37.77     32.57 o 
  -9   1   9      863.49      772.83     45.11 o 
  -8   1   9      967.59      950.84     25.38 o 
  -7   1   9     1631.89     1683.79     29.85 o 
  -6   1   9     4718.32     4593.09     52.63 o 
  -5   1   9     1087.36     1044.85     19.25 o 
  -4   1   9      416.47      447.28     10.80 o 
  -3   1   9      537.08      514.63     10.14 o 
  -2   1   9    10414.15    10038.10     87.31 o 
  -1   1   9      351.99      346.37      9.24 o 
   0   1   9     9134.69     9161.27     68.39 o 
   1   1   9       62.81       53.83      6.46 o 
   2   1   9      106.76       99.37      8.15 o 
   3   1   9      780.97      740.95     20.34 o 
   4   1   9     3142.11     3182.97     31.82 o 
   5   1   9     1566.78     1519.53     23.00 o 
   6   1   9      990.19      953.07     19.59 o 
   7   1   9      257.14      375.34     18.18 o 
   8   1   9       86.93      110.30     23.23 o 
   9   1   9      352.89      370.17     35.04 o 
  10   1   9       68.45       94.64     35.02 o 
  11   1   9      221.41      127.14     74.40 o 
  12   1   9        1.16      -36.31     63.61 o 
 -12   2   9       58.37      -18.47     54.39 o 
 -11   2   9      275.43      223.31     50.94 o 
 -10   2   9       95.04       62.43     33.19 o 
  -9   2   9        0.14       -0.38     34.70 o 
  -8   2   9       46.44       42.24     19.98 o 
  -7   2   9     2203.58     2056.69     47.92 o 
  -6   2   9       18.58        7.38     13.55 o 
  -5   2   9      461.25      542.54     13.16 o 
  -4   2   9      907.41      949.43     15.63 o 
  -3   2   9      673.52      745.21     16.08 o 
  -2   2   9      994.41      780.43     25.24 o 
  -1   2   9     1462.41     1461.28     17.67 o 
   0   2   9      886.74      825.95     19.85 o 
   1   2   9      218.92      259.17      7.05 o 
   2   2   9     2473.93     2584.96     26.61 o 
   3   2   9        5.69        1.08      6.11 o 
   4   2   9      274.28      279.06     11.06 o 
   5   2   9      118.53      132.38     11.28 o 
   6   2   9      347.93      294.15     14.01 o 
   7   2   9      499.93      582.49     21.39 o 
   8   2   9      124.21       56.44     25.25 o 
   9   2   9        3.21      -12.11     42.41 o 
  10   2   9       14.24       12.95     40.43 o 
  11   2   9       46.39       74.33     58.20 o 
  12   2   9        1.98       -8.81     65.17 o 
 -12   3   9       76.29       48.73     73.48 o 
 -11   3   9       14.95       -9.31     60.20 o 
 -10   3   9        0.33       -4.61     33.05 o 
  -9   3   9     3174.16     3251.21     71.77 o 
  -8   3   9      372.18      335.39     33.41 o 
  -7   3   9     1215.36     1137.83     28.03 o 
  -6   3   9      270.74      254.91     17.44 o 
  -5   3   9     3176.12     3082.15     32.67 o 
  -4   3   9      341.73      410.76     10.27 o 
  -3   3   9     7985.22     8089.07     65.00 o 
  -2   3   9      795.00      849.52     15.69 o 
  -1   3   9      308.16      281.06     11.16 o 
   0   3   9      187.20      247.61      6.88 o 
   1   3   9     9845.19    10156.28     83.42 o 
   2   3   9      459.86      457.39     10.56 o 
   3   3   9      164.12      125.49     10.54 o 
   4   3   9        0.83       -4.28      9.66 o 
   5   3   9     4251.15     4328.61     41.20 o 
   6   3   9      485.06      465.76     16.35 o 
   7   3   9      805.12      841.33     25.13 o 
   8   3   9      213.68      201.25     26.30 o 
   9   3   9      144.66      150.96     32.26 o 
  10   3   9        4.96       46.58     41.34 o 
  11   3   9      259.19      143.87     64.26 o 
 -12   4   9       53.92      113.84     56.37 o 
 -11   4   9      184.75      148.26     53.18 o 
 -10   4   9      416.39      346.87     37.01 o 
  -9   4   9       96.74       68.41     38.36 o 
  -8   4   9     2429.91     2359.21     56.59 o 
  -7   4   9     2093.22     2044.88     55.23 o 
  -6   4   9        2.81      -15.67     15.67 o 
  -5   4   9      967.21      959.50     20.29 o 
  -4   4   9     2893.68     2825.03     39.23 o 
  -3   4   9     1281.75     1114.02     17.41 o 
  -2   4   9     2962.92     2696.16     23.81 o 
  -1   4   9     1760.95     1667.19     19.08 o 
   0   4   9      898.51      888.29     15.65 o 
   1   4   9      169.15      173.55      9.23 o 
   2   4   9     1533.57     1487.14     20.37 o 
   3   4   9     3562.17     3298.87     36.50 o 
   4   4   9      239.26      259.12     12.10 o 
   5   4   9     1315.39     1178.59     21.15 o 
   6   4   9      756.62      708.15     18.89 o 
   7   4   9       18.09       10.79     18.63 o 
   8   4   9      126.22      102.53     26.06 o 
   9   4   9       12.86        6.80     31.61 o 
  10   4   9      338.32      348.99     47.08 o 
  11   4   9       10.93       69.85     59.92 o 
 -12   5   9        3.96        0.70     58.31 o 
 -11   5   9       15.04       75.57     53.50 o 
 -10   5   9       41.47       -6.43     35.70 o 
  -9   5   9       47.20      -16.65     33.14 o 
  -8   5   9      167.00      166.43     23.08 o 
  -7   5   9      458.81      424.30     27.71 o 
  -6   5   9     1163.14     1204.93     29.04 o 
  -5   5   9      397.32      362.78     14.45 o 
  -4   5   9      351.64      408.26     14.50 o 
  -3   5   9      919.09      948.50     16.80 o 
  -2   5   9     4380.86     4293.87     43.18 o 
  -1   5   9      404.42      397.29     11.61 o 
   0   5   9     1969.09     1778.46     38.38 o 
   1   5   9     1192.47     1130.29     18.02 o 
   2   5   9      211.29      224.77     11.53 o 
   3   5   9      294.73      370.90     13.67 o 
   4   5   9     4988.77     4762.83     46.61 o 
   5   5   9      560.21      526.03     14.89 o 
   6   5   9     2622.86     2532.90     38.89 o 
   7   5   9       68.59       94.80     20.49 o 
   8   5   9       53.51       63.94     24.75 o 
   9   5   9       25.46       87.60     29.06 o 
  10   5   9       34.63       98.11     91.43 o 
  11   5   9        7.07       -6.91    102.50 o 
 -12   6   9        0.29      -57.65     57.65 o 
 -11   6   9      536.05      563.33     59.65 o 
 -10   6   9       61.98        8.85     44.63 o 
  -9   6   9      567.63      626.74     47.00 o 
  -8   6   9      178.11      187.81     33.58 o 
  -7   6   9      725.81      768.67     51.90 o 
  -6   6   9        4.03       -6.31     15.91 o 
  -5   6   9      699.80      748.94     20.17 o 
  -4   6   9        0.06       -0.54     10.29 o 
  -3   6   9     3895.37     3713.35     35.06 o 
  -2   6   9      162.25      173.96      8.64 o 
  -1   6   9     5490.63     5669.71     58.23 o 
   0   6   9      133.24      159.92     11.67 o 
   1   6   9       48.60       58.60      9.81 o 
   2   6   9     1476.48     1235.72     22.34 o 
   3   6   9     5101.36     5039.92     55.59 o 
   4   6   9      151.15      167.90     12.48 o 
   5   6   9      607.42      549.24     19.08 o 
   6   6   9       37.44       40.15     15.92 o 
   7   6   9      119.40      114.50     24.27 o 
   8   6   9       71.59      121.09     26.60 o 
   9   6   9       88.95      110.15     29.49 o 
  10   6   9       70.66       53.86     57.59 o 
  11   6   9       47.11       76.28     61.59 o 
 -12   7   9      233.68      240.41     62.33 o 
 -11   7   9       92.47       17.50     52.84 o 
 -10   7   9      268.63      250.90     39.36 o 
  -9   7   9      292.55      319.10     43.53 o 
  -8   7   9      565.18      581.64     54.98 o 
  -7   7   9       64.22       74.54     29.48 o 
  -6   7   9     3339.64     3189.38     47.77 o 
  -5   7   9      761.42      778.38     19.71 o 
  -4   7   9      332.67      328.21     14.78 o 
  -3   7   9      575.76      580.60     16.18 o 
  -2   7   9     4051.80     4174.05     43.27 o 
  -1   7   9      959.31      841.47     18.36 o 
   0   7   9     4063.48     4106.13     42.58 o 
   1   7   9     4946.77     4944.00     55.12 o 
   2   7   9      564.50      533.57     14.26 o 
   3   7   9      421.90      474.00     16.56 o 
   4   7   9      943.94      974.46     22.21 o 
   5   7   9      742.50      687.67     35.84 o 
   6   7   9        3.27       17.26     17.59 o 
   7   7   9      223.27      190.53     23.88 o 
   8   7   9       11.95       56.33     25.06 o 
   9   7   9        6.05       36.14     41.34 o 
  10   7   9       47.93       38.21     55.74 o 
  11   7   9        2.44       30.30     69.83 o 
 -12   8   9       21.76       38.12     61.46 o 
 -11   8   9       24.42      -18.36    115.87 o 
 -10   8   9        9.50       -9.29     44.45 o 
  -9   8   9       17.80       11.67     51.31 o 
  -8   8   9        0.11       24.34     27.77 o 
  -7   8   9        3.84      -12.43     26.67 o 
  -6   8   9      221.40      181.17     26.17 o 
  -5   8   9      626.73      608.77     18.09 o 
  -4   8   9        0.06       16.33     15.00 o 
  -3   8   9      803.86      850.52     34.29 o 
  -2   8   9      894.76      811.98     24.36 o 
  -1   8   9      600.79      612.90     14.71 o 
   0   8   9       34.80       54.99     10.25 o 
   1   8   9      977.06     1022.11     20.10 o 
   2   8   9        1.79       10.73     10.59 o 
   3   8   9      171.17      142.28     15.71 o 
   4   8   9      150.51      157.54     26.01 o 
   5   8   9       92.35      118.86     19.22 o 
   6   8   9       21.27       23.26     20.18 o 
   7   8   9      134.10       86.36     23.92 o 
   8   8   9      257.57      190.84     26.44 o 
   9   8   9       99.95      144.12     71.79 o 
  10   8   9       12.81       61.23     54.38 o 
  11   8   9        8.61       46.60     67.33 o 
 -12   9   9       11.18       -9.57    122.40 o 
 -11   9   9       48.15       -4.61     55.98 o 
 -10   9   9       68.53      -25.89     45.55 o 
  -9   9   9      773.61      809.18     52.11 o 
  -8   9   9       96.69      100.97     34.48 o 
  -7   9   9      170.11      201.49     26.32 o 
  -6   9   9       13.95       18.96     19.80 o 
  -5   9   9     2807.25     2717.61     45.09 o 
  -4   9   9     2060.38     2093.04     37.47 o 
  -3   9   9     3169.25     3017.48     40.96 o 
  -2   9   9     1765.13     1745.24     27.54 o 
  -1   9   9      579.33      557.73     18.28 o 
   0   9   9      159.62      153.06     11.82 o 
   1   9   9     5378.56     5224.08     64.18 o 
   2   9   9       59.43       56.52     15.02 o 
   3   9   9      788.86      743.14     23.33 o 
   4   9   9      143.08      141.34     19.19 o 
   5   9   9      622.27      583.25     24.41 o 
   6   9   9       36.03       21.50     21.97 o 
   7   9   9      323.88      302.26     30.56 o 
   8   9   9      255.91      215.30     32.88 o 
   9   9   9       89.02       33.87     53.97 o 
  10   9   9       42.14       90.48     54.89 o 
  11   9   9       80.74      103.40     68.53 o 
 -11  10   9      202.91      310.70    109.81 o 
 -10  10   9      181.37      121.50     68.61 o 
  -9  10   9       63.33       32.42     41.91 o 
  -8  10   9      569.24      572.14     38.18 o 
  -7  10   9      575.18      617.83     48.48 o 
  -6  10   9      649.97      637.55     29.71 o 
  -5  10   9      639.37      690.63     24.87 o 
  -4  10   9     1323.56     1290.25     31.63 o 
  -3  10   9      154.82      186.63     15.42 o 
  -2  10   9        7.44      -13.35     13.35 o 
  -1  10   9     5335.19     5320.43     63.37 o 
   0  10   9     4236.31     4154.03     68.04 o 
   1  10   9     1248.76     1160.88     26.04 o 
   2  10   9     4122.34     3987.43     52.08 o 
   3  10   9     1015.52     1059.93     37.87 o 
   4  10   9      312.44      328.98     31.89 o 
   5  10   9      297.63      259.25     22.45 o 
   6  10   9     1228.22     1308.93     54.44 o 
   7  10   9       29.57      -14.06     27.81 o 
   8  10   9       58.48       58.08     32.20 o 
   9  10   9        3.79       -6.55    106.33 o 
  10  10   9        1.62       -1.15     70.04 o 
 -11  11   9       25.47        3.06     58.72 o 
 -10  11   9       53.39      142.91     57.76 o 
  -9  11   9        0.05       26.29     45.62 o 
  -8  11   9      316.68      316.75     35.79 o 
  -7  11   9        0.69       -0.53     26.04 o 
  -6  11   9       11.12       33.00     24.56 o 
  -5  11   9       99.34      141.54     21.33 o 
  -4  11   9      131.03      101.50     19.96 o 
  -3  11   9     1396.26     1299.78     28.39 o 
  -2  11   9       51.87       47.69     14.81 o 
  -1  11   9       16.13       30.72     15.02 o 
   0  11   9      415.11      428.27     18.59 o 
   1  11   9     1538.28     1509.04     30.49 o 
   2  11   9      279.82      320.57     18.94 o 
   3  11   9     2185.04     2159.57     54.18 o 
   4  11   9      223.63      216.98     21.40 o 
   5  11   9      123.15      144.88     26.17 o 
   6  11   9       37.78       42.74     32.47 o 
   7  11   9      115.51       97.42     38.33 o 
   8  11   9       12.86      -39.83     39.83 o 
   9  11   9      119.99      189.32     60.21 o 
  10  11   9       19.92      -59.43     59.43 o 
 -11  12   9      267.21      236.44     83.98 o 
 -10  12   9        0.64      -52.01     52.01 o 
  -9  12   9      137.11      137.67     49.89 o 
  -8  12   9       96.09       95.36     33.66 o 
  -7  12   9      254.06      243.86     35.95 o 
  -6  12   9      691.16      614.83     36.37 o 
  -5  12   9      996.10      961.92     36.21 o 
  -4  12   9       61.11       12.49     20.59 o 
  -3  12   9       44.65       70.56     16.32 o 
  -2  12   9      573.75      656.01     22.24 o 
  -1  12   9      113.41      129.12     17.37 o 
   0  12   9      266.53      333.95     21.77 o 
   1  12   9      120.48      123.32     18.80 o 
   2  12   9      273.58      262.61     20.81 o 
   3  12   9      776.07      763.57     27.02 o 
   4  12   9        2.77       28.15     21.43 o 
   5  12   9       15.10       13.03     29.05 o 
   6  12   9        2.67      -34.86     34.86 o 
   7  12   9      794.77      743.08     66.54 o 
   8  12   9       24.25        0.97     40.16 o 
   9  12   9      147.73      220.18     61.96 o 
  10  12   9       52.36       93.07     66.78 o 
 -10  13   9      199.95      141.25     57.07 o 
  -9  13   9      516.40      453.32     52.76 o 
  -8  13   9      318.09      372.44     39.75 o 
  -7  13   9      477.13      466.81     39.91 o 
  -6  13   9     1611.44     1541.12     51.51 o 
  -5  13   9      676.45      620.83     49.90 o 
  -4  13   9      225.21      186.26     22.55 o 
  -3  13   9     2061.43     2021.43     45.63 o 
  -2  13   9     2014.71     1984.70     38.53 o 
  -1  13   9      193.38      198.87     19.86 o 
   0  13   9     1894.39     1928.51     39.02 o 
   1  13   9      288.88      282.13     21.03 o 
   2  13   9      144.37      147.74     21.20 o 
   3  13   9      304.37      334.21     27.56 o 
   4  13   9     1862.52     1810.13     41.23 o 
   5  13   9      132.38       90.93     29.21 o 
   6  13   9       28.64       51.19     37.24 o 
   7  13   9      104.11       72.01     41.12 o 
   8  13   9        4.12       -3.44     52.19 o 
   9  13   9       20.04       15.23     61.53 o 
 -10  14   9       20.57       44.63     57.73 o 
  -9  14   9        0.10        9.56     48.73 o 
  -8  14   9      192.70      156.51     49.31 o 
  -7  14   9        3.24       37.24     35.54 o 
  -6  14   9      142.87       96.56     33.82 o 
  -5  14   9        1.73      -32.71     36.83 o 
  -4  14   9       42.68       53.68     27.83 o 
  -3  14   9      108.62      138.14     24.26 o 
  -2  14   9        8.67      -15.85     18.94 o 
  -1  14   9      650.94      677.72     27.03 o 
   0  14   9        2.02       -2.67     20.07 o 
   1  14   9       34.55       46.81     20.55 o 
   2  14   9       43.20       40.81     21.51 o 
   3  14   9        1.48       -1.49     26.37 o 
   4  14   9      688.00      751.11     29.17 o 
   5  14   9      239.79      224.10     31.42 o 
   6  14   9       61.34      124.44     40.65 o 
   7  14   9      122.82      129.83     72.85 o 
   8  14   9       70.96       80.86     80.63 o 
   9  14   9       12.78       90.59     61.64 o 
  -9  15   9      395.94      448.01     58.60 o 
  -8  15   9      124.28       71.33     49.25 o 
  -7  15   9      186.45      183.69     39.69 o 
  -6  15   9        2.83      -30.87     35.42 o 
  -5  15   9      585.60      557.15     38.31 o 
  -4  15   9      335.56      353.58     49.83 o 
  -3  15   9      628.19      670.92     35.62 o 
  -2  15   9       29.92       56.56     28.58 o 
  -1  15   9        0.90      -20.99     20.99 o 
   0  15   9       76.32       53.60     22.12 o 
   1  15   9      385.02      357.77     25.03 o 
   2  15   9        2.47      -24.50     24.50 o 
   3  15   9       71.28       -0.21     26.76 o 
   4  15   9       84.23       79.90     33.69 o 
   5  15   9      319.30      342.89     34.70 o 
   6  15   9      110.12      186.39     40.76 o 
   7  15   9       84.44       69.90     45.80 o 
   8  15   9       35.22       48.71     60.67 o 
   9  15   9       12.25      -22.68     65.79 o 
  -9  16   9       42.86       13.66     59.02 o 
  -8  16   9      455.08      454.74     56.05 o 
  -7  16   9      312.46      319.45     44.27 o 
  -6  16   9       18.31        5.13     36.13 o 
  -5  16   9      875.32      938.38     56.36 o 
  -4  16   9      863.54      788.02     48.87 o 
  -3  16   9        2.81        0.86     31.65 o 
  -2  16   9       68.98       54.41     31.46 o 
  -1  16   9     1126.13     1071.39     42.31 o 
   0  16   9      468.93      480.10     26.90 o 
   1  16   9      291.84      304.11     25.34 o 
   2  16   9       25.37        4.07     27.50 o 
   3  16   9      143.06      127.04     29.66 o 
   4  16   9      392.65      478.75     40.60 o 
   5  16   9      159.01      110.98     40.08 o 
   6  16   9      119.92       76.98     45.39 o 
   7  16   9        0.55      -53.53     53.53 o 
   8  16   9       21.88      120.99     60.40 o 
  -8  17   9       18.94       58.22     55.89 o 
  -7  17   9        1.36      -40.51     40.51 o 
  -6  17   9      159.91      165.07     40.62 o 
  -5  17   9      315.45      384.92     49.04 o 
  -4  17   9      231.24      213.73     44.01 o 
  -3  17   9      542.21      531.56     46.84 o 
  -2  17   9       90.76      133.75     33.54 o 
  -1  17   9        2.71        8.93     40.73 o 
   0  17   9        3.28      -27.01     27.01 o 
   1  17   9      586.76      664.62     35.17 o 
   2  17   9       30.05        0.82     40.57 o 
   3  17   9      100.88      119.83     31.71 o 
   4  17   9       22.11       52.73     39.74 o 
   5  17   9        1.42       55.47     40.61 o 
   6  17   9      227.17      163.34     57.03 o 
   7  17   9      125.70      115.96     90.52 o 
  -8  18   9        4.81      -54.95     54.95 o 
  -7  18   9        3.30       10.08     45.25 o 
  -6  18   9       53.32       30.64     43.39 o 
  -5  18   9       15.55      -35.26     49.17 o 
  -4  18   9        3.30      -45.49     45.49 o 
  -3  18   9       13.31       26.51     43.73 o 
  -2  18   9        6.22      -23.48     47.87 o 
  -1  18   9       32.25       53.61     34.36 o 
   0  18   9        2.72      -15.98     35.13 o 
   1  18   9       82.14       34.52     29.85 o 
   2  18   9      101.97      142.39     32.38 o 
   3  18   9       11.98      -37.61     37.61 o 
   4  18   9      150.91      155.91     45.39 o 
   5  18   9       11.06       -7.08     54.03 o 
   6  18   9       39.20       28.00     68.65 o 
   7  18   9       47.87      122.45     63.75 o 
  -7  19   9       89.10       47.09     47.74 o 
  -6  19   9      566.29      543.43     49.01 o 
  -5  19   9       19.21       19.61     51.24 o 
  -4  19   9        0.22      -26.26     56.80 o 
  -3  19   9      352.91      365.92     51.24 o 
  -2  19   9      275.09      314.71     52.92 o 
  -1  19   9       21.75       -9.22     43.34 o 
   0  19   9      171.24      233.29     39.93 o 
   1  19   9      381.98      374.99     41.96 o 
   2  19   9       62.61       -4.62     39.86 o 
   3  19   9      174.84      184.40     47.71 o 
   4  19   9       96.38      -10.39     53.05 o 
   5  19   9       36.12      -31.86     82.55 o 
   6  19   9        7.18       -9.58     57.22 o 
  -6  20   9        1.63       35.56     56.67 o 
  -5  20   9       46.11       80.73     51.56 o 
  -4  20   9       57.18       98.49     51.66 o 
  -3  20   9        3.47       -1.52     49.89 o 
  -2  20   9      254.90      266.88     91.13 o 
  -1  20   9      124.98       32.19     48.20 o 
   0  20   9       19.21       16.12     46.71 o 
   1  20   9       16.52       48.26     50.38 o 
   2  20   9      115.46       91.83     52.99 o 
   3  20   9       49.72      107.78     53.93 o 
   4  20   9       45.81      134.61     55.13 o 
   5  20   9        8.68      -58.65     58.65 o 
  -5  21   9      135.73      221.70     69.78 o 
  -4  21   9       30.36       -4.36     54.70 o 
  -3  21   9       99.26       42.36     51.28 o 
  -2  21   9       10.06      -53.37     53.37 o 
  -1  21   9       50.96       41.73     59.28 o 
   0  21   9       63.94       56.36     55.56 o 
   1  21   9      368.95      468.98    150.37 o 
   2  21   9        2.47       -6.51     54.68 o 
   3  21   9       61.19       82.02     54.51 o 
   4  21   9       44.49      -13.06     60.21 o 
  -4  22   9       20.08       71.75     70.26 o 
  -3  22   9       75.37       63.29     95.48 o 
  -2  22   9        6.77        3.95     56.31 o 
  -1  22   9      556.37      641.81     80.76 o 
   0  22   9       67.25      119.02    120.44 o 
   1  22   9       77.65      -27.93     55.73 o 
   2  22   9       16.29      -35.53     53.99 o 
   3  22   9       95.50      116.48     92.35 o 
 -12   0  10       13.07       78.06     79.28 o 
 -10   0  10        9.82      -30.65     41.61 o 
  -8   0  10      196.78      158.26     36.05 o 
  -6   0  10       13.80      -14.53     18.22 o 
  -4   0  10     3602.30     3551.49     55.57 o 
  -2   0  10     1202.02     1344.08     23.07 o 
   0   0  10     1022.52      949.31     23.99 o 
   2   0  10        6.25       -0.44     11.64 o 
   4   0  10     1903.79     1663.41     35.27 o 
   6   0  10      397.87      340.08     20.00 o 
   8   0  10       37.69       23.71     41.07 o 
  10   0  10        1.88      -24.02     47.09 o 
 -12   1  10      196.33      186.27     61.46 o 
 -11   1  10      191.80      167.51     50.66 o 
 -10   1  10      609.92      570.11     39.86 o 
  -9   1  10      869.33      972.46     35.31 o 
  -8   1  10      515.00      488.32     26.22 o 
  -7   1  10      233.24      231.39     18.27 o 
  -6   1  10     1256.37     1245.12     25.84 o 
  -5   1  10     2001.35     2067.35     35.09 o 
  -4   1  10      107.35       74.77      9.41 o 
  -3   1  10     5782.68     5837.74     50.42 o 
  -2   1  10     6159.65     5890.09     54.62 o 
  -1   1  10      262.83      280.48      8.81 o 
   0   1  10      671.65      629.29     12.81 o 
   1   1  10     1456.50     1477.05     18.54 o 
   2   1  10     1872.54     1890.88     21.87 o 
   3   1  10      500.90      542.46     17.55 o 
   4   1  10     3040.31     2975.06     31.15 o 
   5   1  10      339.06      378.72     15.76 o 
   6   1  10       94.75       41.99     14.35 o 
   7   1  10      401.03      466.73     23.27 o 
   8   1  10      372.95      356.42     32.56 o 
   9   1  10        1.03       21.10     31.69 o 
  10   1  10        3.53       13.17     50.88 o 
  11   1  10       27.90      -58.19     58.19 o 
 -12   2  10      236.36      264.09    161.30 o 
 -11   2  10      129.04       85.26     48.86 o 
 -10   2  10      172.00      121.52     36.48 o 
  -9   2  10      137.63      132.85     43.96 o 
  -8   2  10      525.14      565.72     36.96 o 
  -7   2  10       11.70       25.38     20.78 o 
  -6   2  10      441.55      401.10     17.73 o 
  -5   2  10      955.46      880.54     21.27 o 
  -4   2  10     4935.38     4900.07     44.20 o 
  -3   2  10       51.08       43.82      8.17 o 
  -2   2  10      344.79      370.45     13.84 o 
  -1   2  10     2880.95     2706.39     29.33 o 
   0   2  10    11307.55    11274.71     84.03 o 
   1   2  10      228.42      244.52      8.87 o 
   2   2  10     2646.37     2436.80     44.97 o 
   3   2  10     1064.69      989.83     17.03 o 
   4   2  10      689.93      734.89     15.02 o 
   5   2  10      967.26      980.97     18.63 o 
   6   2  10      765.33      642.89     29.61 o 
   7   2  10       14.12      -22.30     22.30 o 
   8   2  10       16.06       -5.80     28.48 o 
   9   2  10       84.58      133.20     47.46 o 
  10   2  10      276.66      268.00     45.48 o 
  11   2  10        7.09      -31.09     87.64 o 
 -12   3  10       72.82       91.86    139.56 o 
 -11   3  10       72.64       36.13    105.68 o 
 -10   3  10      510.67      590.05     40.27 o 
  -9   3  10       18.58       67.21     37.18 o 
  -8   3  10      159.62      239.19     47.28 o 
  -7   3  10        2.49        3.36     23.71 o 
  -6   3  10       98.64      113.56     18.93 o 
  -5   3  10      629.26      599.84     16.03 o 
  -4   3  10      286.59      378.80     11.09 o 
  -3   3  10        6.49        1.75      7.22 o 
  -2   3  10      110.03       91.02     11.26 o 
  -1   3  10     1400.74     1499.95     22.04 o 
   0   3  10       15.30       26.45      6.97 o 
   1   3  10      901.76      882.97     14.55 o 
   2   3  10       25.96       31.40      9.76 o 
   3   3  10      887.26      841.66     17.96 o 
   4   3  10      584.37      605.01     14.23 o 
   5   3  10       15.05       34.70     12.69 o 
   6   3  10       88.64      112.62     18.99 o 
   7   3  10        5.66       13.02     31.06 o 
   8   3  10        4.36      -28.73     34.72 o 
   9   3  10        0.11       16.22     33.78 o 
  10   3  10      161.07      270.62     43.56 o 
  11   3  10       28.54      141.70    123.45 o 
 -12   4  10       86.32       24.98     55.28 o 
 -11   4  10      234.08      333.58     53.56 o 
 -10   4  10      420.44      428.22     82.45 o 
  -9   4  10      102.69      112.36     32.46 o 
  -8   4  10      681.36      788.74     53.48 o 
  -7   4  10     1028.44     1120.27     34.39 o 
  -6   4  10      259.85      220.38     20.20 o 
  -5   4  10     2842.35     2867.44     40.01 o 
  -4   4  10     1380.75     1290.23     22.05 o 
  -3   4  10     1286.89     1238.53     17.93 o 
  -2   4  10      153.15      153.67     11.15 o 
  -1   4  10      374.68      358.52     12.15 o 
   0   4  10     3946.86     4149.07     37.97 o 
   1   4  10     1168.39     1241.41     20.87 o 
   2   4  10      533.24      573.56     16.07 o 
   3   4  10      395.55      414.75     12.21 o 
   4   4  10     2203.92     2219.26     28.48 o 
   5   4  10       48.85       49.37     13.53 o 
   6   4  10     1233.24     1230.11     27.51 o 
   7   4  10       54.36       18.79     20.60 o 
   8   4  10       66.07      100.57     35.16 o 
   9   4  10      191.74      167.54     34.82 o 
  10   4  10      208.74      223.55     43.34 o 
  11   4  10        0.37       13.81     64.74 o 
 -12   5  10      398.22      342.54     74.18 o 
 -11   5  10       37.21       -7.15     52.60 o 
 -10   5  10      789.23      817.02     44.40 o 
  -9   5  10      157.95      164.58     33.59 o 
  -8   5  10       41.60       14.87     27.80 o 
  -7   5  10       74.10       76.53     25.38 o 
  -6   5  10     4290.22     4056.02     63.72 o 
  -5   5  10     7120.41     6919.22     85.23 o 
  -4   5  10      835.70      809.89     17.69 o 
  -3   5  10     3125.88     3054.48     32.53 o 
  -2   5  10     9427.34     9300.15     80.88 o 
  -1   5  10     1652.39     1525.53     19.12 o 
   0   5  10      858.69      822.29     18.21 o 
   1   5  10     6177.68     5955.99     58.60 o 
   2   5  10     1682.09     1626.10     24.18 o 
   3   5  10     2651.31     2491.42     31.61 o 
   4   5  10     1919.27     1949.30     28.35 o 
   5   5  10       15.83        3.21     13.73 o 
   6   5  10        7.08      -14.84     16.35 o 
   7   5  10      393.72      420.71     23.60 o 
   8   5  10     1152.60     1162.11     42.19 o 
   9   5  10       11.81      -18.69     39.06 o 
  10   5  10       40.37        0.01     54.29 o 
  11   5  10        4.46       -2.16     60.17 o 
 -12   6  10        1.99       17.64     59.38 o 
 -11   6  10      148.16      126.83     57.15 o 
 -10   6  10      177.32      134.11     38.39 o 
  -9   6  10        6.81        5.74     46.96 o 
  -8   6  10      117.29      119.86     29.83 o 
  -7   6  10      480.98      439.42     30.32 o 
  -6   6  10       29.37       58.24     17.43 o 
  -5   6  10       38.13       26.99     20.92 o 
  -4   6  10      413.64      372.34     15.93 o 
  -3   6  10      514.78      473.89     12.59 o 
  -2   6  10       74.81      101.30     11.59 o 
  -1   6  10      915.61      928.25     17.92 o 
   0   6  10        5.45       -9.10      9.10 o 
   1   6  10      124.74       85.31      9.94 o 
   2   6  10       63.96       13.47     11.67 o 
   3   6  10     1470.02     1557.39     25.01 o 
   4   6  10       19.14       15.60     14.71 o 
   5   6  10       42.32       36.41     15.69 o 
   6   6  10       89.56       63.01     21.14 o 
   7   6  10      104.95       92.97     22.44 o 
   8   6  10       40.51      123.60     26.34 o 
   9   6  10       26.35       45.11     47.47 o 
  10   6  10        1.12      -61.81     72.40 o 
  11   6  10        4.82       78.20     66.96 o 
 -12   7  10      205.87      115.58     63.82 o 
 -11   7  10        6.26      -52.11     52.11 o 
 -10   7  10      241.64      287.90     40.39 o 
  -9   7  10       98.68       93.72     42.18 o 
  -8   7  10       42.78       -8.18     33.68 o 
  -7   7  10       21.86       36.51     29.41 o 
  -6   7  10     1300.66     1267.98     36.57 o 
  -5   7  10      358.12      353.74     18.97 o 
  -4   7  10      100.45      122.17     15.84 o 
  -3   7  10      272.13      304.50     17.47 o 
  -2   7  10       62.70       52.24     10.06 o 
  -1   7  10       25.83       23.43      9.84 o 
   0   7  10      376.89      379.20     12.73 o 
   1   7  10     3419.00     3190.81     41.55 o 
   2   7  10      635.49      629.49     24.52 o 
   3   7  10      841.76      855.43     21.31 o 
   4   7  10       16.94        0.52     14.68 o 
   5   7  10       35.19       16.43     16.34 o 
   6   7  10      505.43      521.32     20.95 o 
   7   7  10       76.75       84.13     23.01 o 
   8   7  10      427.63      466.37     38.84 o 
   9   7  10      112.35      157.80     56.14 o 
  10   7  10       25.12       11.98     60.46 o 
  11   7  10        0.37       -7.34     66.80 o 
 -12   8  10       64.56       42.17     83.98 o 
 -11   8  10      369.44      448.08     60.16 o 
 -10   8  10      422.22      447.86     50.94 o 
  -9   8  10       19.37       24.83     40.19 o 
  -8   8  10     2379.18     2365.94     59.63 o 
  -7   8  10      482.22      551.11     34.05 o 
  -6   8  10      174.69      183.57     23.25 o 
  -5   8  10     2528.08     2427.32     49.47 o 
  -4   8  10     3731.36     3607.35     47.45 o 
  -3   8  10       52.91       25.55     13.24 o 
  -2   8  10     2003.35     1907.79     26.04 o 
  -1   8  10      457.63      466.58     25.19 o 
   0   8  10      688.24      622.49     21.57 o 
   1   8  10        8.21       15.99     13.58 o 
   2   8  10      339.25      293.30     16.75 o 
   3   8  10      111.52       98.08     16.42 o 
   4   8  10      560.32      615.18     21.70 o 
   5   8  10       35.27       32.46     25.90 o 
   6   8  10     1432.20     1371.33     35.42 o 
   7   8  10       35.38       13.14     23.58 o 
   8   8  10        9.60       -1.30     26.57 o 
   9   8  10       15.52      -49.73     51.33 o 
  10   8  10      423.45      433.62     63.91 o 
 -11   9  10       14.04      -26.24     57.96 o 
 -10   9  10      174.84      155.45     48.09 o 
  -9   9  10      626.22      596.38     77.06 o 
  -8   9  10       39.34        4.26     30.84 o 
  -7   9  10      141.52      127.70     40.35 o 
  -6   9  10      546.60      566.11     25.78 o 
  -5   9  10      204.92      254.63     22.69 o 
  -4   9  10     1149.73     1113.88     33.26 o 
  -3   9  10      470.93      488.30     17.52 o 
  -2   9  10      764.04      721.77     22.18 o 
  -1   9  10      157.34      162.23     13.90 o 
   0   9  10       97.17       74.31     13.77 o 
   1   9  10      215.86      319.81     19.00 o 
   2   9  10      475.69      423.14     23.56 o 
   3   9  10      112.41       91.42     17.94 o 
   4   9  10      990.21     1041.79     26.71 o 
   5   9  10      934.72      941.33     27.06 o 
   6   9  10      293.54      373.19     23.68 o 
   7   9  10      111.40       95.47     23.74 o 
   8   9  10        0.98       50.72     52.09 o 
   9   9  10      212.80      184.33     58.33 o 
  10   9  10       59.56      147.73     90.26 o 
 -11  10  10       15.04      -50.62     69.48 o 
 -10  10  10       34.73       43.19     51.34 o 
  -9  10  10       17.10       -6.70     75.18 o 
  -8  10  10       85.43       97.43     37.39 o 
  -7  10  10       99.08       94.52     27.00 o 
  -6  10  10       82.53       67.63     22.54 o 
  -5  10  10       98.60       79.14     23.68 o 
  -4  10  10      416.83      320.78     24.51 o 
  -3  10  10      854.67      773.11     34.56 o 
  -2  10  10      688.45      679.99     25.00 o 
  -1  10  10      895.11      782.95     21.70 o 
   0  10  10      481.62      495.53     18.62 o 
   1  10  10      672.74      715.95     23.49 o 
   2  10  10      139.72      128.05     21.16 o 
   3  10  10      390.97      301.30     21.40 o 
   4  10  10      536.91      521.59     24.54 o 
   5  10  10      739.28      724.72     25.65 o 
   6  10  10      583.21      478.91     28.17 o 
   7  10  10      104.42      102.01     37.29 o 
   8  10  10       24.87      -14.81     45.30 o 
   9  10  10        4.61      -54.54     54.54 o 
  10  10  10      193.98      109.11     62.29 o 
 -11  11  10      270.41      315.96     84.11 o 
 -10  11  10      182.05      139.16     71.35 o 
  -9  11  10      857.77      912.23    144.36 o 
  -8  11  10      274.41      207.36     37.39 o 
  -7  11  10       28.09       68.67     27.77 o 
  -6  11  10     2435.08     2253.05     57.13 o 
  -5  11  10      961.33      882.18     32.14 o 
  -4  11  10      428.94      416.71     25.72 o 
  -3  11  10      756.34      749.71     22.17 o 
  -2  11  10     4021.33     3787.88     49.99 o 
  -1  11  10       34.94       30.92     16.30 o 
   0  11  10     3769.18     3641.18     55.76 o 
   1  11  10     1228.85     1179.93     28.85 o 
   2  11  10      168.67      165.96     18.25 o 
   3  11  10       24.31      -18.22     18.22 o 
   4  11  10     1294.16     1338.01     37.39 o 
   5  11  10       77.70      110.58     23.18 o 
   6  11  10        0.03      -26.71     34.26 o 
   7  11  10        3.10      -39.02     44.54 o 
   8  11  10      158.76      123.98     68.75 o 
   9  11  10       38.52      -35.97     59.36 o 
  10  11  10        2.63       27.86     62.67 o 
 -10  12  10        7.16       47.56     55.49 o 
  -9  12  10       51.83        1.24     49.06 o 
  -8  12  10       11.02      -30.65     58.46 o 
  -7  12  10      384.43      443.09     35.79 o 
  -6  12  10       57.66       50.98     30.70 o 
  -5  12  10      650.04      581.06     35.32 o 
  -4  12  10      266.92      233.58     25.53 o 
  -3  12  10      240.81      250.17     20.19 o 
  -2  12  10       29.44       42.43     17.02 o 
  -1  12  10     1128.34     1256.28     29.41 o 
   0  12  10       44.18       46.15     17.14 o 
   1  12  10      565.07      530.52     26.99 o 
   2  12  10      222.57      265.04     19.64 o 
   3  12  10      775.03      875.40     26.30 o 
   4  12  10      294.44      244.63     25.12 o 
   5  12  10        2.65      -29.58     29.58 o 
   6  12  10       15.71      -56.76     56.76 o 
   7  12  10      354.59      486.55     53.24 o 
   8  12  10       21.26        9.06     41.61 o 
   9  12  10      235.68      145.57     62.21 o 
 -10  13  10       45.02      103.79     56.10 o 
  -9  13  10        5.37       37.35     53.01 o 
  -8  13  10        8.04       68.86     37.59 o 
  -7  13  10        0.83       -4.48     33.66 o 
  -6  13  10      569.72      572.88     38.95 o 
  -5  13  10      272.17      311.38     33.45 o 
  -4  13  10      357.74      314.95     31.27 o 
  -3  13  10        4.20        6.95     19.84 o 
  -2  13  10      566.49      560.26     23.02 o 
  -1  13  10      131.89      172.45     24.30 o 
   0  13  10        1.01      -13.28     18.07 o 
   1  13  10       83.39       64.15     19.45 o 
   2  13  10      473.66      502.65     23.55 o 
   3  13  10      351.16      387.36     23.32 o 
   4  13  10       93.58       72.96     21.79 o 
   5  13  10        0.03      -30.05     30.05 o 
   6  13  10        7.61       38.50     46.33 o 
   7  13  10        3.31       -8.38     48.84 o 
   8  13  10        0.61       -5.24     53.96 o 
   9  13  10       57.30       73.28     63.29 o 
 -10  14  10        6.97      -49.96    109.25 o 
  -9  14  10       24.16      -34.95     83.24 o 
  -8  14  10      298.94      294.11     49.62 o 
  -7  14  10      364.99      305.49     40.77 o 
  -6  14  10        0.85       11.31     34.76 o 
  -5  14  10      134.71      185.58     32.80 o 
  -4  14  10      744.24      703.13     46.16 o 
  -3  14  10       51.24       21.00     29.24 o 
  -2  14  10       94.88       88.74     21.65 o 
  -1  14  10      104.48       90.82     19.65 o 
   0  14  10     1176.25     1229.38     42.58 o 
   1  14  10       19.21       25.13     26.35 o 
   2  14  10      968.75      912.11     27.48 o 
   3  14  10       77.49       66.34     21.90 o 
   4  14  10       16.49       23.68     37.17 o 
   5  14  10        9.85       24.08     30.72 o 
   6  14  10      225.44      201.91     50.67 o 
   7  14  10        8.97      -50.51     50.51 o 
   8  14  10       65.60       19.98     59.29 o 
   9  14  10        2.32      -65.02     65.02 o 
  -9  15  10       78.24      101.66     55.02 o 
  -8  15  10      138.28      208.58     52.44 o 
  -7  15  10       37.82       72.44     39.93 o 
  -6  15  10       44.34       49.06     52.09 o 
  -5  15  10      535.52      558.21     41.49 o 
  -4  15  10      116.23       89.35     33.44 o 
  -3  15  10     1126.87     1094.99     42.10 o 
  -2  15  10       27.51       38.36     57.76 o 
  -1  15  10      746.06      670.03     32.54 o 
   0  15  10       19.58       15.11     22.48 o 
   1  15  10     1467.34     1494.06     39.65 o 
   2  15  10        0.37      -24.94     24.94 o 
   3  15  10        0.78      -23.01     23.01 o 
   4  15  10        9.70       44.61     34.63 o 
   5  15  10      345.32      353.71     40.40 o 
   6  15  10       18.98       54.74     52.50 o 
   7  15  10      257.63      272.84     76.19 o 
   8  15  10       38.50       10.41     61.86 o 
  -9  16  10        2.06       -5.20     58.31 o 
  -8  16  10       82.97      119.75     54.25 o 
  -7  16  10        7.41       -8.37     49.28 o 
  -6  16  10        1.93       14.07     44.55 o 
  -5  16  10       55.12       59.62     36.06 o 
  -4  16  10      183.07      129.14     34.68 o 
  -3  16  10        3.59       16.65     63.70 o 
  -2  16  10      259.13      297.79     40.79 o 
  -1  16  10        0.93      -38.88     38.88 o 
   0  16  10      147.93      139.70     30.54 o 
   1  16  10       30.40      -26.33     26.33 o 
   2  16  10       31.16       39.61     25.75 o 
   3  16  10       26.82      -16.40     26.09 o 
   4  16  10       76.70       17.34     37.21 o 
   5  16  10        6.09       20.67     39.05 o 
   6  16  10       28.63       58.67     52.36 o 
   7  16  10        7.18       16.46     55.44 o 
   8  16  10        5.39      -27.20     63.76 o 
  -8  17  10      176.04      196.81     58.16 o 
  -7  17  10      146.04      140.73     44.14 o 
  -6  17  10      599.17      690.87     48.25 o 
  -5  17  10      378.11      408.19     40.66 o 
  -4  17  10        2.78      -25.54     37.68 o 
  -3  17  10       44.33       95.82     40.21 o 
  -2  17  10     1288.00     1275.73     58.20 o 
  -1  17  10      470.72      465.34     48.12 o 
   0  17  10      764.77      726.83     80.98 o 
   1  17  10      257.67      271.49     35.44 o 
   2  17  10      209.23      175.21     37.06 o 
   3  17  10        0.68      -36.66     36.66 o 
   4  17  10      587.45      582.98     62.42 o 
   5  17  10        1.87       11.28     51.01 o 
   6  17  10      140.17      198.00     58.45 o 
   7  17  10        3.75      -68.91     68.91 o 
  -7  18  10       68.51      101.44     64.81 o 
  -6  18  10       27.63       14.45     48.23 o 
  -5  18  10      174.58      167.95     41.92 o 
  -4  18  10        9.83      -37.22     37.22 o 
  -3  18  10      364.47      361.85     48.04 o 
  -2  18  10      199.02      168.32     62.33 o 
  -1  18  10      446.46      469.35     48.57 o 
   0  18  10        1.33      -29.44     55.67 o 
   1  18  10       45.94       -9.03     61.24 o 
   2  18  10       86.29      146.69     46.94 o 
   3  18  10      361.15      416.93     42.84 o 
   4  18  10        5.34      -32.63     41.14 o 
   5  18  10      137.75      133.35     55.60 o 
   6  18  10        4.41      -38.56     59.65 o 
  -7  19  10        7.69        3.96     56.84 o 
  -6  19  10       46.93      129.58     55.76 o 
  -5  19  10       17.71      124.99     58.58 o 
  -4  19  10       16.91      -41.94     41.94 o 
  -3  19  10        0.60      -48.40     48.40 o 
  -2  19  10       50.83       61.70     44.79 o 
  -1  19  10        1.19      -45.12     45.12 o 
   0  19  10      177.22      216.96     50.05 o 
   1  19  10        4.16        1.66     51.71 o 
   2  19  10        0.13      -67.08     67.08 o 
   3  19  10        2.56       -8.20     38.82 o 
   4  19  10       34.66       35.69     43.67 o 
   5  19  10        1.22        8.30     56.36 o 
   6  19  10        3.23       45.74     92.96 o 
  -6  20  10        2.51       17.54     72.31 o 
  -5  20  10        0.67      -13.73     53.47 o 
  -4  20  10      158.10      132.89     53.57 o 
  -3  20  10      117.45       45.76     53.37 o 
  -2  20  10      230.72      182.29     53.68 o 
  -1  20  10        0.50       32.44     47.70 o 
   0  20  10       17.74       76.29     48.63 o 
   1  20  10       27.72       79.34     83.55 o 
   2  20  10       41.22      -47.20     50.97 o 
   3  20  10        2.50      -15.05     92.74 o 
   4  20  10        0.22      -19.40     46.19 o 
   5  20  10        9.09       75.18     90.60 o 
  -4  21  10      121.31      102.34     56.48 o 
  -3  21  10      116.72      161.23     57.33 o 
  -2  21  10      130.82      246.73     87.55 o 
  -1  21  10      158.46      198.14     88.69 o 
   0  21  10        1.62      -45.73    142.09 o 
   1  21  10      426.95      494.05     62.39 o 
   2  21  10       51.23       49.44     67.52 o 
   3  21  10        2.02       64.25     57.54 o 
  -3  22  10        0.77       12.55     88.69 o 
  -2  22  10       21.41       42.54     57.30 o 
  -1  22  10        7.73       -7.34     58.25 o 
   0  22  10      171.98      187.14    122.88 o 
   1  22  10        8.88      -21.42     63.20 o 
 -11   0  11     1384.53     1458.63     94.87 o 
  -9   0  11      209.77      195.82     72.09 o 
  -7   0  11     5893.31     5865.59    136.36 o 
  -5   0  11     1493.42     1319.05     42.69 o 
  -3   0  11     2263.93     1932.56     32.84 o 
  -1   0  11     3505.85     3439.19     45.41 o 
   1   0  11       63.63       29.96     15.25 o 
   3   0  11     7539.76     7193.20     99.84 o 
   5   0  11      674.31      698.19     32.36 o 
   7   0  11     1144.64     1087.70     42.39 o 
   9   0  11      221.02      209.08     53.99 o 
  11   0  11       14.27       60.29     91.39 o 
 -12   1  11      122.91      150.82     58.33 o 
 -11   1  11        0.93       48.10     80.15 o 
 -10   1  11       22.25       25.64     35.47 o 
  -9   1  11      888.65      947.32     36.46 o 
  -8   1  11      581.32      664.14     26.93 o 
  -7   1  11     1850.66     1843.32     39.76 o 
  -6   1  11     1077.80     1037.45     29.33 o 
  -5   1  11      120.90      148.11     22.24 o 
  -4   1  11      213.16      177.43     11.11 o 
  -3   1  11      758.75      762.18     13.97 o 
  -2   1  11     2723.87     2832.01     37.39 o 
  -1   1  11      623.56      629.83     10.98 o 
   0   1  11     1588.63     1550.88     18.85 o 
   1   1  11       45.56       17.14     11.79 o 
   2   1  11     1015.08     1003.45     18.82 o 
   3   1  11      844.36      947.77     33.39 o 
   4   1  11      639.26      619.63     17.54 o 
   5   1  11      663.18      682.35     20.58 o 
   6   1  11       38.31       66.61     19.94 o 
   7   1  11       36.74       36.44     25.73 o 
   8   1  11      268.41      263.76     34.77 o 
   9   1  11      224.37      314.19     38.56 o 
  10   1  11       49.59      122.63     58.92 o 
  11   1  11       92.92       96.49     66.44 o 
 -12   2  11       18.82      -54.66     54.66 o 
 -11   2  11      175.78      251.61     51.13 o 
 -10   2  11        3.96        3.57     35.33 o 
  -9   2  11      155.23      131.74     53.46 o 
  -8   2  11       37.43       63.26     24.42 o 
  -7   2  11      504.15      423.94     25.92 o 
  -6   2  11      378.80      393.15     21.59 o 
  -5   2  11      761.06      743.46     24.30 o 
  -4   2  11       49.41       54.21     11.78 o 
  -3   2  11        4.03        4.12      9.77 o 
  -2   2  11     1161.70     1174.84     20.47 o 
  -1   2  11       41.53       50.32      9.66 o 
   0   2  11       93.99      111.65     14.41 o 
   1   2  11      726.78      724.69     13.91 o 
   2   2  11     1072.39     1026.75     17.40 o 
   3   2  11        8.99       -7.11      7.11 o 
   4   2  11      578.56      589.00     21.15 o 
   5   2  11       46.31      111.22     14.92 o 
   6   2  11      490.71      556.02     27.84 o 
   7   2  11      143.00      213.68     25.89 o 
   8   2  11      155.96       85.56     30.59 o 
   9   2  11       20.94       -4.30     36.21 o 
  10   2  11        3.32      148.73     59.51 o 
  11   2  11       12.67       62.82    147.14 o 
 -12   3  11       83.90       73.31     56.07 o 
 -11   3  11       31.28      -22.66     49.47 o 
 -10   3  11       29.05       26.57     35.52 o 
  -9   3  11     1001.92      954.61     40.92 o 
  -8   3  11       57.04       62.79     27.99 o 
  -7   3  11       79.24       58.20     26.00 o 
  -6   3  11       17.23       -0.88     32.13 o 
  -5   3  11     6446.12     6242.61     85.14 o 
  -4   3  11      710.23      800.29     21.70 o 
  -3   3  11     1015.51      970.02     17.60 o 
  -2   3  11      232.50      209.36     11.91 o 
  -1   3  11     3965.27     3783.26     42.01 o 
   0   3  11      110.31      123.49     10.21 o 
   1   3  11     7071.37     6823.78     62.45 o 
   2   3  11      510.69      501.67     12.60 o 
   3   3  11        0.98      -11.19     11.19 o 
   4   3  11        9.07      -11.87     12.22 o 
   5   3  11     4920.61     5149.08     55.11 o 
   6   3  11       96.99      121.90     23.18 o 
   7   3  11      518.02      423.71     27.61 o 
   8   3  11        5.37       13.75     31.29 o 
   9   3  11       37.54       28.81     40.37 o 
  10   3  11       25.59      125.50     56.83 o 
  11   3  11      169.39      197.36     70.35 o 
 -12   4  11       35.78       90.85     57.48 o 
 -11   4  11      200.83      321.83     56.21 o 
 -10   4  11      543.91      511.50     41.28 o 
  -9   4  11      307.03      254.09     35.53 o 
  -8   4  11     2338.87     2318.98     58.26 o 
  -7   4  11      207.44      204.90     27.14 o 
  -6   4  11      191.69      138.30     23.47 o 
  -5   4  11      595.83      624.54     20.57 o 
  -4   4  11     1136.41     1186.50     26.97 o 
  -3   4  11       55.35       65.39     11.92 o 
  -2   4  11     1127.90     1152.30     27.92 o 
  -1   4  11     1610.78     1535.38     25.48 o 
   0   4  11      189.39      146.72     10.22 o 
   1   4  11      368.43      315.03     13.21 o 
   2   4  11      643.58      614.48     16.73 o 
   3   4  11      208.25      186.44     12.81 o 
   4   4  11      837.75      816.40     18.32 o 
   5   4  11        1.80        6.48     15.82 o 
   6   4  11       83.42       68.54     19.32 o 
   7   4  11        3.72      -11.47     24.19 o 
   8   4  11       29.40       -3.39     37.26 o 
   9   4  11        1.19        6.15     42.17 o 
  10   4  11      262.11      360.66     50.24 o 
  11   4  11        9.85      -45.16     58.89 o 
 -12   5  11       11.28      -11.78     59.83 o 
 -11   5  11       70.16      113.69     85.73 o 
 -10   5  11       27.09       43.89     38.25 o 
  -9   5  11       87.96       63.69     42.22 o 
  -8   5  11       36.88      -18.61     28.75 o 
  -7   5  11        3.56       14.11     30.66 o 
  -6   5  11        0.51      -17.19     17.19 o 
  -5   5  11       79.33       76.98     22.34 o 
  -4   5  11      460.68      478.65     17.80 o 
  -3   5  11       22.01       28.28      9.28 o 
  -2   5  11     2039.05     1945.13     27.14 o 
  -1   5  11       96.41       93.98      8.99 o 
   0   5  11      244.19      196.44     10.80 o 
   1   5  11       82.39       33.67     13.76 o 
   2   5  11      366.67      327.54     13.49 o 
   3   5  11      114.77      149.98     13.55 o 
   4   5  11     1059.48      981.29     24.16 o 
   5   5  11       19.76       12.85     22.06 o 
   6   5  11      316.43      310.09     25.20 o 
   7   5  11      101.23      128.69     24.90 o 
   8   5  11       27.25        1.85     30.53 o 
   9   5  11        5.10      -41.54     41.54 o 
  10   5  11        6.94      -38.57     59.75 o 
  11   5  11        0.90      -15.24     84.77 o 
 -12   6  11        3.19      -58.76     58.76 o 
 -11   6  11      353.24      418.07     67.52 o 
 -10   6  11       16.34      -35.09     38.94 o 
  -9   6  11       20.34       35.48     43.04 o 
  -8   6  11      132.42      107.87     30.71 o 
  -7   6  11     2173.11     2041.21     53.60 o 
  -6   6  11      175.32      173.48     22.05 o 
  -5   6  11      543.83      529.97     20.36 o 
  -4   6  11      552.55      529.15     18.62 o 
  -3   6  11     2958.44     3010.22     47.56 o 
  -2   6  11       42.49       61.03     13.36 o 
  -1   6  11     7580.41     7531.01     71.43 o 
   0   6  11      537.84      519.95     16.74 o 
   1   6  11      238.03      282.48     11.82 o 
   2   6  11      436.66      450.75     15.52 o 
   3   6  11     2967.65     2837.95     35.95 o 
   4   6  11       19.84        5.62     14.25 o 
   5   6  11      277.90      200.62     19.76 o 
   6   6  11       59.28       -9.50     23.79 o 
   7   6  11      215.41      207.62     28.16 o 
   8   6  11      141.03      179.43     35.59 o 
   9   6  11      243.21      205.38     92.70 o 
  10   6  11       66.71       39.56     55.29 o 
 -11   7  11      109.16      171.30     57.47 o 
 -10   7  11       88.69       82.79     40.32 o 
  -9   7  11      330.28      279.51     43.45 o 
  -8   7  11      661.84      610.99     37.32 o 
  -7   7  11      171.96      225.98     31.41 o 
  -6   7  11     1505.53     1440.56     42.53 o 
  -5   7  11      181.87      208.70     18.62 o 
  -4   7  11      248.12      216.14     17.00 o 
  -3   7  11     1203.00     1152.28     27.06 o 
  -2   7  11     4170.01     4041.25     48.09 o 
  -1   7  11       33.32        8.21     12.78 o 
   0   7  11     1183.64     1147.10     20.76 o 
   1   7  11     2100.15     2223.22     32.07 o 
   2   7  11      781.68      786.84     18.95 o 
   3   7  11      656.82      615.41     20.03 o 
   4   7  11      970.39      943.33     22.08 o 
   5   7  11       80.73       92.05     19.70 o 
   6   7  11        7.20      -27.48     27.48 o 
   7   7  11        9.99       -6.16     29.19 o 
   8   7  11       23.26       20.67     37.75 o 
   9   7  11       31.10       66.34     53.27 o 
  10   7  11        1.51      -60.61     60.61 o 
 -11   8  11        0.41      -32.60     55.01 o 
 -10   8  11        2.44       17.87     55.63 o 
  -9   8  11       16.48       53.30     43.56 o 
  -8   8  11       41.87       56.68     31.79 o 
  -7   8  11        0.13       -1.42     28.10 o 
  -6   8  11      614.02      608.59     40.83 o 
  -5   8  11      216.63      256.71     35.10 o 
  -4   8  11        6.84       -0.42     19.67 o 
  -3   8  11      286.68      262.24     17.39 o 
  -2   8  11      197.39      188.60     17.44 o 
  -1   8  11        0.43        2.33     12.98 o 
   0   8  11     1163.52     1140.38     25.38 o 
   1   8  11       13.13       29.34     14.53 o 
   2   8  11      569.44      518.32     24.31 o 
   3   8  11      180.30      196.05     16.70 o 
   4   8  11      196.27      235.66     18.04 o 
   5   8  11       49.64       63.82     20.44 o 
   6   8  11      217.81      272.73     26.84 o 
   7   8  11      133.89      161.76     27.86 o 
   8   8  11        4.36       10.74     38.74 o 
   9   8  11       34.98       -0.65     62.64 o 
  10   8  11       16.90        2.31     64.16 o 
 -11   9  11        2.73      -74.92     74.92 o 
 -10   9  11        6.05       22.42     49.82 o 
  -9   9  11      177.60      221.32     46.87 o 
  -8   9  11        0.25       -0.81     31.39 o 
  -7   9  11      172.45      151.27     32.37 o 
  -6   9  11        7.13       34.20     24.44 o 
  -5   9  11     1960.07     1848.62     61.44 o 
  -4   9  11       66.38       68.51     18.69 o 
  -3   9  11      573.23      569.08     21.09 o 
  -2   9  11      154.35      152.09     24.47 o 
  -1   9  11     1675.75     1647.45     36.25 o 
   0   9  11      227.58      223.88     18.45 o 
   1   9  11     5902.38     5657.50    105.51 o 
   2   9  11       17.16       16.62     16.35 o 
   3   9  11      280.56      234.26     26.07 o 
   4   9  11       38.31      104.00     21.82 o 
   5   9  11      887.53      889.21     27.28 o 
   6   9  11       10.32       45.79     25.16 o 
   7   9  11      448.64      456.67     37.61 o 
   8   9  11      118.31      121.60     57.28 o 
   9   9  11        3.42      -48.04     60.46 o 
  10   9  11       24.83       54.46     62.41 o 
 -11  10  11      204.38      180.76     61.97 o 
 -10  10  11      152.97      150.97     51.43 o 
  -9  10  11      219.14      145.66     49.89 o 
  -8  10  11      392.79      358.86     37.58 o 
  -7  10  11       95.06      134.10     29.15 o 
  -6  10  11      636.33      589.56     29.88 o 
  -5  10  11      524.44      602.33     26.37 o 
  -4  10  11     2232.88     2141.98     46.63 o 
  -3  10  11      147.93      150.90     19.02 o 
  -2  10  11       63.95       61.13     17.51 o 
  -1  10  11      501.37      536.23     21.78 o 
   0  10  11     1360.57     1329.13     32.23 o 
   1  10  11      176.13      168.96     17.15 o 
   2  10  11     1533.74     1535.58     34.85 o 
   3  10  11      162.95      142.78     20.51 o 
   4  10  11      112.72      133.20     25.47 o 
   5  10  11        4.70      -22.92     22.92 o 
   6  10  11      388.88      379.59     28.96 o 
   7  10  11        1.52       46.28     31.14 o 
   8  10  11        7.59       43.91     54.10 o 
   9  10  11       14.60       37.54     58.93 o 
  10  10  11        1.91       74.11     87.77 o 
 -10  11  11       23.86      -52.84     52.84 o 
  -9  11  11        0.85      -30.13     48.86 o 
  -8  11  11       74.15       72.48     39.86 o 
  -7  11  11       94.55      101.48     30.22 o 
  -6  11  11       40.36       50.52     27.19 o 
  -5  11  11      123.58      105.74     28.44 o 
  -4  11  11      165.24      175.27     24.22 o 
  -3  11  11      361.74      373.16     22.01 o 
  -2  11  11      358.27      370.83     21.35 o 
  -1  11  11       12.53       -7.95     18.63 o 
   0  11  11       52.03       77.99     19.08 o 
   1  11  11      160.82      198.81     21.17 o 
   2  11  11      140.80      167.54     25.49 o 
   3  11  11        0.22       -7.98     26.00 o 
   4  11  11      388.76      442.51     29.49 o 
   5  11  11       82.76       59.18     27.92 o 
   6  11  11        6.19      -14.43     34.64 o 
   7  11  11        5.94      -36.39     37.49 o 
   8  11  11       12.92       48.91     52.53 o 
   9  11  11        0.43      -29.51     61.62 o 
 -10  12  11       36.10       12.62     54.39 o 
  -9  12  11        5.70       71.12     51.92 o 
  -8  12  11       13.81      -25.45     37.09 o 
  -7  12  11      278.10      283.82     32.53 o 
  -6  12  11       29.02       56.69     28.28 o 
  -5  12  11      376.72      331.06     33.31 o 
  -4  12  11       20.54       29.52     26.47 o 
  -3  12  11       22.29       60.68     19.96 o 
  -2  12  11      109.75       73.42     20.09 o 
  -1  12  11      892.73      854.80     26.64 o 
   0  12  11      248.94      249.13     22.15 o 
   1  12  11       94.57      141.80     23.47 o 
   2  12  11       36.49       15.62     20.94 o 
   3  12  11     1244.67     1123.46     37.20 o 
   4  12  11        5.60       -7.37     26.57 o 
   5  12  11        7.16       51.49     28.68 o 
   6  12  11       83.76       58.82     37.36 o 
   7  12  11      304.93      287.16     40.91 o 
   8  12  11       49.65       26.68     58.75 o 
   9  12  11       79.61       61.81     60.54 o 
 -10  13  11       75.71      158.75     59.37 o 
  -9  13  11      635.08      571.25     60.30 o 
  -8  13  11      293.36      286.38     40.16 o 
  -7  13  11     1054.71     1145.38     65.96 o 
  -6  13  11      543.57      607.14     39.96 o 
  -5  13  11      281.96      297.96     34.86 o 
  -4  13  11      692.39      631.03     36.34 o 
  -3  13  11     1121.61     1137.01     41.94 o 
  -2  13  11     1516.20     1520.21     37.36 o 
  -1  13  11      269.41      246.96     22.77 o 
   0  13  11      124.66      138.45     21.40 o 
   1  13  11       15.11        3.77     25.36 o 
   2  13  11      665.91      677.31     29.14 o 
   3  13  11       15.88        3.50     28.20 o 
   4  13  11      731.10      809.10     35.34 o 
   5  13  11       63.80       75.35     30.15 o 
   6  13  11       24.04      -47.61     47.61 o 
   7  13  11        1.73       -4.57     52.33 o 
   8  13  11       29.81       39.80     58.97 o 
   9  13  11       52.17       92.84     66.35 o 
  -9  14  11        5.99       25.28     55.58 o 
  -8  14  11       34.19       10.82     39.57 o 
  -7  14  11       24.56       54.27     32.26 o 
  -6  14  11        0.63      -33.95     61.24 o 
  -5  14  11       11.09      -32.25     32.25 o 
  -4  14  11       60.52      102.38     44.13 o 
  -3  14  11      191.65      208.88     30.37 o 
  -2  14  11       26.94        1.34     23.80 o 
  -1  14  11       78.76       63.64     24.01 o 
   0  14  11     1128.63     1224.91     35.92 o 
   1  14  11        2.45       20.16     22.63 o 
   2  14  11      462.13      455.94     28.34 o 
   3  14  11        9.44       -3.11     25.23 o 
   4  14  11      167.17      250.31     30.71 o 
   5  14  11       46.98       93.16     30.50 o 
   6  14  11      206.94      181.10     49.52 o 
   7  14  11       44.23      -27.88     55.73 o 
   8  14  11       16.19       -2.57     60.75 o 
  -9  15  11       70.11       69.74     53.87 o 
  -8  15  11        6.03       -3.06     51.02 o 
  -7  15  11        0.06       13.24     41.40 o 
  -6  15  11        7.67       -8.75     49.00 o 
  -5  15  11      417.98      375.79     39.17 o 
  -4  15  11       13.27       40.37     34.51 o 
  -3  15  11       56.97       48.52     31.16 o 
  -2  15  11      610.12      621.66     37.95 o 
  -1  15  11      219.39      201.00     27.62 o 
   0  15  11       94.83      154.71     26.95 o 
   1  15  11      331.92      341.68     27.19 o 
   2  15  11      200.14      143.05     27.03 o 
   3  15  11        0.07        4.63     26.17 o 
   4  15  11      139.08      184.27     32.29 o 
   5  15  11      386.22      424.07     54.37 o 
   6  15  11       71.54      118.36     54.75 o 
   7  15  11      122.16       49.60     56.53 o 
   8  15  11       16.08      -15.51     62.95 o 
  -8  16  11      317.36      322.77     57.27 o 
  -7  16  11      186.36      179.35     45.03 o 
  -6  16  11       35.36       14.12     39.89 o 
  -5  16  11      745.73      759.38     77.03 o 
  -4  16  11      537.76      509.83     39.28 o 
  -3  16  11       14.33      -22.71     32.95 o 
  -2  16  11       26.17       38.76     32.59 o 
  -1  16  11       46.21       34.48     44.13 o 
   0  16  11      241.60      221.84     29.35 o 
   1  16  11       74.85       19.92     28.63 o 
   2  16  11       40.59       26.74     29.96 o 
   3  16  11        8.06       23.71     31.73 o 
   4  16  11      248.92      197.06     33.85 o 
   5  16  11        4.68       18.30     49.68 o 
   6  16  11       61.22       81.58     55.64 o 
   7  16  11       50.67       57.00     61.32 o 
  -8  17  11        5.21      -72.92     76.75 o 
  -7  17  11       13.56       17.56     69.25 o 
  -6  17  11      288.42      278.75     44.08 o 
  -5  17  11      249.74      224.05     41.44 o 
  -4  17  11      130.89      143.66     40.25 o 
  -3  17  11       42.75       30.51     35.81 o 
  -2  17  11        4.61      -25.56     35.97 o 
  -1  17  11      274.62      236.83     37.44 o 
   0  17  11      108.76      101.56     37.31 o 
   1  17  11      398.67      422.81     48.86 o 
   2  17  11       26.06       21.27     30.53 o 
   3  17  11        4.26      -15.63     37.13 o 
   4  17  11       62.98      100.69     41.36 o 
   5  17  11        3.99      -13.19     61.55 o 
   6  17  11       74.23       81.16     61.99 o 
  -7  18  11       20.73       91.93     55.59 o 
  -6  18  11       10.12      -16.24     42.26 o 
  -5  18  11       13.77       71.67     41.00 o 
  -4  18  11       69.34       32.21     39.23 o 
  -3  18  11       19.45       34.47     44.53 o 
  -2  18  11       15.30       35.62     38.39 o 
  -1  18  11        4.12       20.40     37.61 o 
   0  18  11      178.35      140.54     39.44 o 
   1  18  11        0.17      -36.12     46.87 o 
   2  18  11      161.10      130.53     34.37 o 
   3  18  11        1.77       -8.93     34.73 o 
   4  18  11       26.35       59.80     42.56 o 
   5  18  11        0.44        6.33     56.29 o 
   6  18  11      125.55      164.49     62.48 o 
  -6  19  11      153.94      208.14     58.32 o 
  -5  19  11       18.57       55.29     44.21 o 
  -4  19  11       39.43       68.79     43.80 o 
  -3  19  11      355.16      377.94     45.63 o 
  -2  19  11      296.48      288.65     43.56 o 
  -1  19  11       45.02      -35.52     41.61 o 
   0  19  11       32.55       -7.57     56.43 o 
   1  19  11      176.24      201.69     41.03 o 
   2  19  11      251.62      252.48     48.28 o 
   3  19  11       60.22       32.02     56.83 o 
   4  19  11       59.27       19.03     45.39 o 
   5  19  11        1.02       28.54     59.35 o 
  -5  20  11       18.65       48.46     85.38 o 
  -4  20  11       96.07      189.61     57.33 o 
  -3  20  11        5.54      -50.86     50.86 o 
  -2  20  11       68.84       41.33     51.04 o 
  -1  20  11       10.58       14.06     44.39 o 
   0  20  11       93.88       79.94     43.47 o 
   1  20  11        3.18      -35.45     42.37 o 
   2  20  11       77.94       52.97     45.13 o 
   3  20  11        1.85       -2.09     44.80 o 
   4  20  11      104.05      179.96     61.44 o 
  -4  21  11       30.42      106.02     92.08 o 
  -3  21  11        0.10      120.79     53.26 o 
  -2  21  11      126.02       95.95     57.81 o 
  -1  21  11      106.19      127.62     57.78 o 
   0  21  11        6.89       -5.71     51.55 o 
   1  21  11      134.42       83.62     45.96 o 
   2  21  11       76.84      117.43     49.96 o 
 -12   0  12      133.07       63.95     80.41 o 
 -10   0  12      214.73      248.15     59.72 o 
  -8   0  12      117.51       64.62     36.59 o 
  -6   0  12        4.47       42.73     33.85 o 
  -4   0  12      145.05      135.07     30.79 o 
  -2   0  12        7.42       -3.62     13.17 o 
   0   0  12      407.13      494.11     17.53 o 
   2   0  12      107.98       65.90     21.29 o 
   4   0  12       29.83       52.81     31.28 o 
   6   0  12        0.26      -28.29     28.70 o 
   8   0  12        2.64      -41.13     47.60 o 
  10   0  12        2.16       18.21     85.12 o 
 -12   1  12       89.72       31.15     56.18 o 
 -11   1  12       22.97      -64.25     99.32 o 
 -10   1  12      199.06      156.41     39.11 o 
  -9   1  12      144.87      123.15     30.02 o 
  -8   1  12      315.96      276.16     24.98 o 
  -7   1  12        4.85      -18.58     18.58 o 
  -6   1  12      751.87      680.30     24.73 o 
  -5   1  12       58.74       56.74     23.64 o 
  -4   1  12      864.58      814.10     25.04 o 
  -3   1  12       73.95       77.41      8.48 o 
  -2   1  12     6730.28     6672.21     64.77 o 
  -1   1  12      358.96      333.74      9.19 o 
   0   1  12     1353.37     1236.67     21.16 o 
   1   1  12     1199.83     1123.69     17.70 o 
   2   1  12      771.90      785.01     18.17 o 
   3   1  12        8.01        6.95     13.59 o 
   4   1  12      688.23      638.95     18.79 o 
   5   1  12     1021.93      972.68     24.55 o 
   6   1  12       22.12       -6.83     20.81 o 
   7   1  12       93.53       97.33     35.09 o 
   8   1  12      148.62      142.97     34.17 o 
   9   1  12       47.58       15.25     65.56 o 
  10   1  12        7.78       -5.28     55.96 o 
 -12   2  12       73.48      102.77     58.06 o 
 -11   2  12       73.78      149.57     53.36 o 
 -10   2  12      333.90      325.31     40.58 o 
  -9   2  12        5.16       29.75     32.98 o 
  -8   2  12      243.40      243.40     26.58 o 
  -7   2  12      142.86      161.83     24.52 o 
  -6   2  12      594.36      555.84     24.11 o 
  -5   2  12      100.25      113.37     18.78 o 
  -4   2  12     6354.05     5991.61     69.51 o 
  -3   2  12      411.21      373.15     13.77 o 
  -2   2  12      846.64      769.78     18.69 o 
  -1   2  12        9.18       -7.13     10.48 o 
   0   2  12     7531.08     7306.34     60.12 o 
   1   2  12        7.18       10.22     10.15 o 
   2   2  12     2777.24     2675.53     37.99 o 
   3   2  12       10.91       -5.91     13.52 o 
   4   2  12        8.32       -4.86     14.64 o 
   5   2  12      432.97      426.25     18.61 o 
   6   2  12      499.68      518.84     24.86 o 
   7   2  12      188.88      149.48     26.72 o 
   8   2  12       58.74        4.73     36.81 o 
   9   2  12       24.35       63.79     53.70 o 
  10   2  12       52.19       43.42     85.90 o 
 -12   3  12       38.12      -24.32     57.31 o 
 -11   3  12       16.21       73.16     82.37 o 
 -10   3  12      678.45      750.15     53.83 o 
  -9   3  12        2.77       35.60     34.26 o 
  -8   3  12      356.28      423.84     33.21 o 
  -7   3  12       13.99      -13.92     36.21 o 
  -6   3  12      157.37      150.58     25.85 o 
  -5   3  12      740.46      779.52     22.47 o 
  -4   3  12     3501.74     3395.15     45.51 o 
  -3   3  12       17.07       17.33      8.82 o 
  -2   3  12      721.31      745.98     20.75 o 
  -1   3  12     1532.63     1516.95     24.94 o 
   0   3  12        4.41       11.93     10.10 o 
   1   3  12        6.42       -0.44     10.73 o 
   2   3  12      641.90      578.98     18.24 o 
   3   3  12       21.32       33.59     14.82 o 
   4   3  12      324.45      384.28     23.91 o 
   5   3  12       67.92      124.12     18.40 o 
   6   3  12        3.05       17.95     23.43 o 
   7   3  12       56.41       14.47     25.90 o 
   8   3  12        6.78       -3.78     32.73 o 
   9   3  12        0.14       42.20     43.52 o 
  10   3  12       54.87       97.79     57.56 o 
 -12   4  12       21.36       -1.67     61.53 o 
 -11   4  12      133.42       88.62     53.48 o 
 -10   4  12      334.68      272.35     40.50 o 
  -9   4  12       29.75       -4.21     33.77 o 
  -8   4  12      459.53      445.38     34.51 o 
  -7   4  12      493.23      531.24     32.98 o 
  -6   4  12       21.38      -19.10     24.11 o 
  -5   4  12      270.51      317.72     20.57 o 
  -4   4  12     2446.22     2236.30     38.01 o 
  -3   4  12       54.19       71.18      9.87 o 
  -2   4  12       48.97       44.48     15.58 o 
  -1   4  12       11.32        9.45     15.37 o 
   0   4  12     2696.47     2710.64     33.64 o 
   1   4  12      257.29      247.93     13.70 o 
   2   4  12      324.96      287.77     15.04 o 
   3   4  12        5.20       -4.85     14.11 o 
   4   4  12      169.58      198.52     16.19 o 
   5   4  12       68.54       29.35     18.67 o 
   6   4  12      666.63      611.59     30.55 o 
   7   4  12       79.90       36.86     26.43 o 
   8   4  12       11.74       -2.18     32.57 o 
   9   4  12       52.61       27.50     42.33 o 
  10   4  12       46.33       20.59     60.77 o 
 -11   5  12        0.82       13.86     53.86 o 
 -10   5  12      448.89      421.07     42.51 o 
  -9   5  12        4.54      -13.50     43.91 o 
  -8   5  12       83.74       69.71     31.51 o 
  -7   5  12      181.80      170.60     29.40 o 
  -6   5  12     2365.34     2402.97     61.31 o 
  -5   5  12     1210.10     1154.43     32.74 o 
  -4   5  12      104.41       60.79     17.12 o 
  -3   5  12      134.27      173.96     12.64 o 
  -2   5  12     1065.22     1131.03     36.18 o 
  -1   5  12     2463.44     2428.39     29.71 o 
   0   5  12       11.00      -11.47     12.50 o 
   1   5  12     2175.18     2025.82     29.53 o 
   2   5  12     1784.03     1890.88     29.60 o 
   3   5  12      329.11      316.48     19.72 o 
   4   5  12      956.96      873.53     23.00 o 
   5   5  12      355.52      362.74     22.11 o 
   6   5  12      163.96      246.28     26.03 o 
   7   5  12      228.39      213.20     27.97 o 
   8   5  12      569.82      622.38     45.01 o 
   9   5  12       34.50       96.78     44.86 o 
  10   5  12       15.31       84.91     62.77 o 
 -11   6  12       79.46       45.29     53.03 o 
 -10   6  12        6.96      -31.48     39.95 o 
  -9   6  12        2.31       51.70     42.73 o 
  -8   6  12      138.44      118.69     32.48 o 
  -7   6  12      157.61      143.49     29.68 o 
  -6   6  12      574.38      544.84     26.85 o 
  -5   6  12      136.49      131.91     20.93 o 
  -4   6  12      421.40      388.20     20.72 o 
  -3   6  12     1779.33     1811.87     40.93 o 
  -2   6  12        3.83       16.33     12.19 o 
  -1   6  12     2044.94     2115.01     29.33 o 
   0   6  12      420.82      423.83     16.95 o 
   1   6  12       84.19       90.10     15.94 o 
   2   6  12      604.16      670.07     19.76 o 
   3   6  12      772.12      751.60     21.30 o 
   4   6  12      235.84      309.21     18.65 o 
   5   6  12      227.49      277.47     21.95 o 
   6   6  12        2.61      -23.19     24.04 o 
   7   6  12        5.33       42.50     27.34 o 
   8   6  12      149.07      232.56     42.59 o 
   9   6  12        0.62       -9.44     75.72 o 
  10   6  12       73.94       71.16     68.34 o 
 -11   7  12        7.98      -55.56     55.56 o 
 -10   7  12      144.95      155.68     64.23 o 
  -9   7  12        8.04      -13.88     51.92 o 
  -8   7  12        6.41        1.38     32.55 o 
  -7   7  12        1.28       -0.96     30.24 o 
  -6   7  12      715.21      677.05     28.83 o 
  -5   7  12      106.69      142.48     34.11 o 
  -4   7  12        2.18       43.47     18.82 o 
  -3   7  12       46.18       62.25     15.74 o 
  -2   7  12      521.84      533.39     22.99 o 
  -1   7  12      131.11      111.84     15.81 o 
   0   7  12      203.68      178.51     15.58 o 
   1   7  12        8.28        8.30     15.59 o 
   2   7  12      613.76      568.10     19.57 o 
   3   7  12      319.65      277.30     17.84 o 
   4   7  12      127.38       93.82     25.95 o 
   5   7  12      131.20      122.20     21.72 o 
   6   7  12       25.55       32.39     25.20 o 
   7   7  12        6.55        0.72     26.88 o 
   8   7  12      199.33      186.51     48.87 o 
   9   7  12       10.75      -55.56     55.56 o 
  10   7  12       13.95      103.09     74.18 o 
 -11   8  12      175.38      105.52     58.52 o 
 -10   8  12      468.82      564.28     63.90 o 
  -9   8  12       29.26       59.26     47.06 o 
  -8   8  12     1293.67     1442.14     50.85 o 
  -7   8  12      159.55      179.06     32.10 o 
  -6   8  12       17.61      -14.05     23.33 o 
  -5   8  12      351.48      364.91     24.89 o 
  -4   8  12     1922.83     1927.67     42.85 o 
  -3   8  12       13.40       -1.48     16.32 o 
  -2   8  12      775.27      763.43     23.57 o 
  -1   8  12       32.37       35.36     16.21 o 
   0   8  12      333.42      367.45     19.54 o 
   1   8  12       87.62      102.60     17.63 o 
   2   8  12      327.62      369.13     20.15 o 
   3   8  12       73.95       24.09     17.08 o 
   4   8  12      422.45      480.30     23.02 o 
   5   8  12      367.75      402.72     23.97 o 
   6   8  12      794.85      707.13     31.52 o 
   7   8  12       93.41       59.31     31.71 o 
   8   8  12       45.29        3.86     57.07 o 
   9   8  12        7.65      110.82     59.90 o 
  10   8  12      180.28      159.24     67.08 o 
 -11   9  12       50.74      -29.54     58.62 o 
 -10   9  12      259.69      311.25     55.31 o 
  -9   9  12      486.66      383.32     50.02 o 
  -8   9  12      193.14      211.12     35.06 o 
  -7   9  12        5.96       11.27     29.18 o 
  -6   9  12      606.53      637.88     30.32 o 
  -5   9  12     1118.58     1166.87     36.40 o 
  -4   9  12     1880.48     1991.04     44.18 o 
  -3   9  12      707.48      826.70     25.81 o 
  -2   9  12        4.24      -17.18     17.18 o 
  -1   9  12      381.79      362.64     24.17 o 
   0   9  12      187.80      148.13     20.15 o 
   1   9  12      842.73      863.79     29.75 o 
   2   9  12     1088.48     1018.47     40.17 o 
   3   9  12        0.23      -20.84     20.84 o 
   4   9  12      211.41      230.32     22.15 o 
   5   9  12      227.84      320.55     24.12 o 
   6   9  12       25.55       52.06     27.00 o 
   7   9  12       39.04      121.35     33.46 o 
   8   9  12        0.19      -41.97     50.81 o 
   9   9  12       36.45      -14.58     84.68 o 
 -10  10  12       52.53      -28.66     50.31 o 
  -9  10  12      104.21       96.56     87.95 o 
  -8  10  12       78.64       74.19     37.73 o 
  -7  10  12      201.79      264.73     37.50 o 
  -6  10  12      155.60      131.53     27.60 o 
  -5  10  12       60.14       88.19     24.69 o 
  -4  10  12     1552.12     1519.87     44.97 o 
  -3  10  12      903.60      786.61     26.96 o 
  -2  10  12       70.76       56.85     20.26 o 
  -1  10  12      448.76      493.01     37.32 o 
   0  10  12      122.83      124.22     21.97 o 
   1  10  12      177.13      204.58     28.37 o 
   2  10  12      492.73      474.48     27.66 o 
   3  10  12      107.08       57.83     24.55 o 
   4  10  12       71.70       50.90     25.63 o 
   5  10  12       78.42      102.68     25.97 o 
   6  10  12      147.70      108.62     34.49 o 
   7  10  12        9.18       40.14     33.08 o 
   8  10  12       10.44       -1.84     63.95 o 
   9  10  12       28.99       42.78     58.86 o 
 -10  11  12       43.48      -43.51     52.91 o 
  -9  11  12      172.32      152.22     50.56 o 
  -8  11  12      117.05      161.00     37.98 o 
  -7  11  12        3.15       -8.22     30.63 o 
  -6  11  12      435.46      468.10     31.88 o 
  -5  11  12        5.48      -14.65     25.00 o 
  -4  11  12        8.58      -26.13     26.13 o 
  -3  11  12       22.57       49.80     19.54 o 
  -2  11  12     1546.20     1523.57     36.10 o 
  -1  11  12      256.52      264.46     21.40 o 
   0  11  12      583.57      590.70     24.94 o 
   1  11  12      100.76      126.58     23.89 o 
   2  11  12     1155.41     1123.09     41.34 o 
   3  11  12     1114.29     1244.84     39.86 o 
   4  11  12      872.10      923.87     35.60 o 
   5  11  12      192.05      194.39     30.56 o 
   6  11  12       49.50       13.44     37.36 o 
   7  11  12        0.75      -58.37     58.37 o 
   8  11  12      157.23      183.31     59.57 o 
   9  11  12      157.03      117.78     64.70 o 
 -10  12  12      111.31       53.42     57.74 o 
  -9  12  12        0.48       -6.20     50.09 o 
  -8  12  12       11.27       18.06     39.66 o 
  -7  12  12      800.06      798.87     40.01 o 
  -6  12  12       60.59       89.28     29.05 o 
  -5  12  12      741.00      758.07     33.17 o 
  -4  12  12        0.90        2.03     34.84 o 
  -3  12  12      175.99      204.39     24.56 o 
  -2  12  12       32.79       46.16     21.17 o 
  -1  12  12      931.16      996.84     32.10 o 
   0  12  12        4.72      -14.99     21.41 o 
   1  12  12      141.69      206.22     22.77 o 
   2  12  12      193.41      235.27     27.54 o 
   3  12  12      310.61      315.24     41.31 o 
   4  12  12       13.52        9.54     27.10 o 
   5  12  12       27.04       17.46     28.87 o 
   6  12  12        4.63       -9.59     38.17 o 
   7  12  12      150.14      167.95     63.99 o 
   8  12  12        0.02      -20.36     59.28 o 
  -9  13  12       17.13      -37.47    114.21 o 
  -8  13  12        7.17      -40.37     40.37 o 
  -7  13  12       99.84       86.42     34.72 o 
  -6  13  12      166.19      142.85     31.57 o 
  -5  13  12      131.69      121.86     48.66 o 
  -4  13  12       77.07       99.25     30.63 o 
  -3  13  12      106.10      110.12     29.90 o 
  -2  13  12      176.45      200.17     25.84 o 
  -1  13  12      312.15      277.52     23.83 o 
   0  13  12      176.51      113.73     23.93 o 
   1  13  12      149.56      116.38     23.16 o 
   2  13  12       82.97       77.88     28.49 o 
   3  13  12       18.13      -20.76     27.58 o 
   4  13  12      133.79       59.89     30.41 o 
   5  13  12       22.68       16.40     30.50 o 
   6  13  12       75.32       66.77     49.88 o 
   7  13  12        3.94      -35.92     43.73 o 
   8  13  12        7.85       35.36     59.82 o 
  -9  14  12        2.16      -10.55     53.56 o 
  -8  14  12      144.24       96.52     41.90 o 
  -7  14  12      109.34       20.04     34.00 o 
  -6  14  12       30.72       67.44     33.38 o 
  -5  14  12       52.39       64.05     35.61 o 
  -4  14  12      496.25      515.65     37.67 o 
  -3  14  12        5.66      -33.09     33.09 o 
  -2  14  12        2.51        8.73     29.53 o 
  -1  14  12       57.90       52.92     26.08 o 
   0  14  12      462.14      406.27     31.75 o 
   1  14  12      128.21      147.82     25.78 o 
   2  14  12       98.59       88.05     25.54 o 
   3  14  12       11.76       -8.36     30.17 o 
   4  14  12        6.75        7.18     31.56 o 
   5  14  12      105.47      175.70     70.00 o 
   6  14  12       79.55      120.37     50.41 o 
   7  14  12       65.85       83.42     47.07 o 
   8  14  12        0.23      101.35    109.38 o 
  -8  15  12       90.94      150.33     53.33 o 
  -7  15  12       22.37       14.36     36.47 o 
  -6  15  12       11.96        3.67     38.29 o 
  -5  15  12      899.69      798.13     44.95 o 
  -4  15  12      396.60      451.17     39.17 o 
  -3  15  12      904.34      928.70     42.46 o 
  -2  15  12       21.49      -32.61     32.61 o 
  -1  15  12      398.33      406.50     36.09 o 
   0  15  12      122.09      108.10     28.04 o 
   1  15  12     1431.51     1500.14     46.16 o 
   2  15  12       50.87       42.71     29.10 o 
   3  15  12        5.56      -18.06     29.76 o 
   4  15  12        9.35       10.17     32.00 o 
   5  15  12      138.37      192.09     51.46 o 
   6  15  12       29.65       44.65    101.89 o 
   7  15  12       92.32       85.56     60.81 o 
  -8  16  12       27.56       69.37     72.27 o 
  -7  16  12       40.52       49.59     37.89 o 
  -6  16  12        5.91       29.86     39.70 o 
  -5  16  12        0.96       15.37     37.45 o 
  -4  16  12       10.97       33.23     38.94 o 
  -3  16  12        6.56      -10.27     35.83 o 
  -2  16  12       33.55       56.03     35.42 o 
  -1  16  12       35.16       44.00     35.25 o 
   0  16  12       27.51        4.05     35.11 o 
   1  16  12       29.79      -10.06     30.35 o 
   2  16  12      171.61      189.68     32.11 o 
   3  16  12       19.67       28.04     32.73 o 
   4  16  12       36.34       69.14     37.43 o 
   5  16  12       39.10       45.59     54.78 o 
   6  16  12       12.05       73.72     96.18 o 
  -7  17  12       73.63      107.86     46.41 o 
  -6  17  12      119.89      162.60     44.23 o 
  -5  17  12       48.63        0.19     40.48 o 
  -4  17  12       69.73       34.70     46.21 o 
  -3  17  12        1.95      -17.66     37.77 o 
  -2  17  12      698.70      682.23     44.59 o 
  -1  17  12      369.79      408.55     40.57 o 
   0  17  12       58.53       90.80     44.68 o 
   1  17  12       24.41       -8.87     38.48 o 
   2  17  12      186.62      188.64     33.73 o 
   3  17  12        6.25       47.07     34.36 o 
   4  17  12       85.17       93.33     41.41 o 
   5  17  12        0.70        1.79     54.66 o 
   6  17  12        7.17       -9.88     56.86 o 
  -6  18  12       36.52       19.48     54.25 o 
  -5  18  12       33.92       -6.71     41.82 o 
  -4  18  12       15.43       -6.23     41.40 o 
  -3  18  12      603.88      667.98     45.94 o 
  -2  18  12       48.71       -3.95     52.27 o 
  -1  18  12      592.03      618.76     46.57 o 
   0  18  12       29.76       49.88     59.13 o 
   1  18  12        1.55        4.94     38.08 o 
   2  18  12       98.98       58.92     40.26 o 
   3  18  12      398.59      496.49     76.04 o 
   4  18  12        1.73       84.87     44.50 o 
   5  18  12      270.39      242.56     60.53 o 
  -5  19  12       10.23       -5.77     54.73 o 
  -4  19  12        9.06       53.94     42.72 o 
  -3  19  12       21.43       57.66     43.44 o 
  -2  19  12       24.55      -29.57     41.43 o 
  -1  19  12        1.84       33.29     41.21 o 
   0  19  12       15.77       -2.59     40.20 o 
   1  19  12        2.31       -7.52     46.82 o 
   2  19  12        2.86      -10.64     40.81 o 
   3  19  12        9.20      -43.67     43.67 o 
   4  19  12        8.09       38.53     57.14 o 
  -4  20  12       17.08       11.10     52.63 o 
  -3  20  12       24.95       30.23     64.47 o 
  -2  20  12        4.02       -1.25     51.27 o 
  -1  20  12        8.11      -36.08     42.14 o 
   0  20  12        2.59      -11.31     43.22 o 
   1  20  12        2.68      -72.25     72.25 o 
   2  20  12       10.02       37.40     46.15 o 
   3  20  12       25.06       19.07     60.65 o 
  -2  21  12       40.33       31.19     52.92 o 
  -1  21  12      240.08      314.02     56.67 o 
   0  21  12       49.00       21.33     57.98 o 
   1  21  12      419.34      399.35     96.53 o 
 -11   0  13      745.68      825.19     83.55 o 
  -9   0  13        3.61       27.00     41.26 o 
  -7   0  13     3415.47     3325.55     69.30 o 
  -5   0  13     3041.59     2941.84     79.72 o 
  -3   0  13     1479.37     1453.14     29.75 o 
  -1   0  13     2899.77     2913.37     41.99 o 
   1   0  13       59.39       53.10     18.64 o 
   3   0  13      990.49      882.63     29.68 o 
   5   0  13       93.53       71.39     30.70 o 
   7   0  13      191.68      242.01     37.16 o 
   9   0  13        2.24      -43.65     68.04 o 
 -11   1  13       27.23       -3.50     50.98 o 
 -10   1  13        1.39       -4.35     40.58 o 
  -9   1  13      267.12      216.15     32.04 o 
  -8   1  13       44.34       56.95     24.65 o 
  -7   1  13     1044.09     1039.70     28.97 o 
  -6   1  13        3.31        2.23     20.30 o 
  -5   1  13        4.47      -24.12     24.12 o 
  -4   1  13      654.61      630.59     27.83 o 
  -3   1  13      178.19      181.02     10.75 o 
  -2   1  13       28.52       33.73     15.01 o 
  -1   1  13      249.59      209.36      9.98 o 
   0   1  13      140.24      121.13     11.24 o 
   1   1  13       12.90       23.83     12.30 o 
   2   1  13     1413.96     1393.96     24.86 o 
   3   1  13        8.48       52.44     15.09 o 
   4   1  13      177.66      184.33     17.24 o 
   5   1  13      298.79      302.12     22.76 o 
   6   1  13      492.72      560.79     32.40 o 
   7   1  13        5.28       18.45     24.69 o 
   8   1  13      350.01      509.20     45.01 o 
   9   1  13       24.26      142.72     56.58 o 
  10   1  13       16.97      141.53     63.11 o 
 -11   2  13      132.04      109.06     51.26 o 
 -10   2  13        5.92        5.20     39.23 o 
  -9   2  13      356.97      353.49     36.79 o 
  -8   2  13       36.03       79.80     26.64 o 
  -7   2  13       85.53       24.18     25.97 o 
  -6   2  13      203.59      271.51     22.95 o 
  -5   2  13      223.84      248.03     24.70 o 
  -4   2  13       46.11       67.03     18.55 o 
  -3   2  13      293.80      259.22     12.96 o 
  -2   2  13        2.04       -7.47     14.91 o 
  -1   2  13      230.89      253.11     15.42 o 
   0   2  13      129.04      179.28     11.92 o 
   1   2  13       22.78       40.31     13.14 o 
   2   2  13        0.77       -5.25     13.63 o 
   3   2  13      239.78      198.38     15.97 o 
   4   2  13      340.35      318.01     18.25 o 
   5   2  13       26.93       57.39     21.22 o 
   6   2  13      125.02      102.46     23.54 o 
   7   2  13      209.26      263.97     29.00 o 
   8   2  13       45.56       65.99     40.06 o 
   9   2  13       15.14      -54.82     54.82 o 
  10   2  13        0.24       -7.87     57.50 o 
 -11   3  13       30.27      -39.06     51.99 o 
 -10   3  13       31.00       33.84     41.37 o 
  -9   3  13      885.93      884.63     43.01 o 
  -8   3  13        0.72       31.19     39.38 o 
  -7   3  13        3.83       10.51     35.58 o 
  -6   3  13       48.76       31.51     25.41 o 
  -5   3  13     2200.56     2030.21     35.59 o 
  -4   3  13       73.65      104.24     15.71 o 
  -3   3  13      955.46      887.30     37.64 o 
  -2   3  13      163.16      132.33     16.64 o 
  -1   3  13     1562.01     1470.04     32.73 o 
   0   3  13      111.45      114.30     11.23 o 
   1   3  13     3320.54     3201.76     43.83 o 
   2   3  13        4.25       25.76     14.04 o 
   3   3  13       36.45       47.13     15.28 o 
   4   3  13       40.00       34.85     16.28 o 
   5   3  13     1388.85     1403.04     32.20 o 
   6   3  13      124.60      132.15     26.70 o 
   7   3  13       43.22       40.09     27.37 o 
   8   3  13       34.98       29.69     39.54 o 
   9   3  13       60.57      124.35     57.04 o 
  10   3  13        1.49      -19.17     62.09 o 
 -11   4  13      135.76      146.38    132.16 o 
 -10   4  13      383.00      405.51     42.31 o 
  -9   4  13      338.90      340.12     39.08 o 
  -8   4  13      635.61      671.95     37.95 o 
  -7   4  13      138.90      115.58     35.45 o 
  -6   4  13      112.19      119.13     25.87 o 
  -5   4  13       88.57       96.42     20.07 o 
  -4   4  13      526.73      535.21     21.28 o 
  -3   4  13        0.41       26.04     20.57 o 
  -2   4  13        0.67       13.86     20.43 o 
  -1   4  13      124.55      156.61     18.79 o 
   0   4  13      639.72      678.36     18.10 o 
   1   4  13       37.69        2.69     13.80 o 
   2   4  13      107.39      103.83     14.89 o 
   3   4  13      245.97      306.47     17.62 o 
   4   4  13      453.54      448.21     19.00 o 
   5   4  13       11.41       18.67     24.87 o 
   6   4  13       73.96       81.81     25.87 o 
   7   4  13      113.20      155.54     28.36 o 
   8   4  13       37.29       39.59     39.78 o 
   9   4  13       44.48       50.18     55.46 o 
  10   4  13      219.78      235.66     65.23 o 
 -11   5  13       28.87       19.45     56.23 o 
 -10   5  13       82.19       90.69     41.90 o 
  -9   5  13       63.03      126.53     45.56 o 
  -8   5  13       54.17       67.76     33.12 o 
  -7   5  13       97.27      143.82     30.54 o 
  -6   5  13      223.92      245.31     23.51 o 
  -5   5  13       21.89        7.56     20.25 o 
  -4   5  13     1414.04     1396.64     33.39 o 
  -3   5  13      343.24      326.49     15.06 o 
  -2   5  13       58.06       56.42     18.88 o 
  -1   5  13      235.72      224.74     11.83 o 
   0   5  13      419.41      372.52     17.00 o 
   1   5  13       59.48       36.28     16.85 o 
   2   5  13       42.10       29.75     14.97 o 
   3   5  13       40.00       13.33     17.56 o 
   4   5  13      149.19      153.86     18.37 o 
   5   5  13        1.24      -19.96     20.59 o 
   6   5  13        0.11        2.30     25.33 o 
   7   5  13        5.76      -17.12     28.13 o 
   8   5  13       92.66       62.80     41.01 o 
   9   5  13        0.09       36.68     50.66 o 
  10   5  13        1.24       28.39     64.24 o 
 -11   6  13      193.52      244.80    100.84 o 
 -10   6  13        3.39       11.38     40.24 o 
  -9   6  13       14.54       -1.17     79.93 o 
  -8   6  13       54.61       44.09     34.67 o 
  -7   6  13     2067.16     2175.49     58.12 o 
  -6   6  13        0.69       15.39     26.95 o 
  -5   6  13      670.22      657.68     26.21 o 
  -4   6  13      141.95      120.06     23.01 o 
  -3   6  13     2377.48     2320.78     39.14 o 
  -2   6  13        0.83      -18.44     18.44 o 
  -1   6  13     4470.86     4411.92     82.29 o 
   0   6  13      633.17      607.23     22.28 o 
   1   6  13      426.27      411.32     22.60 o 
   2   6  13      141.45      135.07     16.78 o 
   3   6  13      831.04      900.81     31.80 o 
   4   6  13       72.35      108.75     18.81 o 
   5   6  13      352.94      370.65     23.70 o 
   6   6  13        0.08      -26.25     26.25 o 
   7   6  13       23.90       51.94     32.13 o 
   8   6  13       22.77       93.91     41.81 o 
   9   6  13        7.82       17.31     57.62 o 
  10   6  13       35.31       58.43     64.82 o 
 -11   7  13      100.46       92.81     86.60 o 
 -10   7  13        9.90       -3.77     51.39 o 
  -9   7  13       59.93      100.11     73.22 o 
  -8   7  13      166.75      123.58     36.15 o 
  -7   7  13       15.06       19.66     31.62 o 
  -6   7  13      211.79      217.75     25.52 o 
  -5   7  13      223.60      242.50     31.36 o 
  -4   7  13      183.70      155.63     20.13 o 
  -3   7  13      104.36      116.66     16.63 o 
  -2   7  13      597.92      581.81     21.30 o 
  -1   7  13       19.75       18.56     15.44 o 
   0   7  13      122.28      124.61     17.63 o 
   1   7  13     1024.56     1002.58     28.33 o 
   2   7  13     2300.67     2409.40     37.89 o 
   3   7  13       48.10       58.78     17.91 o 
   4   7  13       55.10       58.53     20.98 o 
   5   7  13      234.87      279.57     23.40 o 
   6   7  13      325.81      379.52     30.24 o 
   7   7  13       12.10      -34.49     34.49 o 
   8   7  13       55.44       58.81     42.90 o 
   9   7  13       14.97      -41.50    118.92 o 
 -11   8  13        1.19      -50.27     72.31 o 
 -10   8  13        0.01      -10.54     51.12 o 
  -9   8  13       89.31      154.09     49.32 o 
  -8   8  13       43.95       36.65     35.95 o 
  -7   8  13       53.29       73.79     39.80 o 
  -6   8  13       13.80       16.03     24.87 o 
  -5   8  13       19.43       45.24     22.35 o 
  -4   8  13      124.14      160.56     21.97 o 
  -3   8  13        3.58       24.44     17.43 o 
  -2   8  13       61.37       49.97     16.97 o 
  -1   8  13      507.69      512.70     21.35 o 
   0   8  13        0.10       -8.34     21.69 o 
   1   8  13       62.37       42.50     19.42 o 
   2   8  13      197.51      191.56     21.77 o 
   3   8  13        6.09      -13.95     18.05 o 
   4   8  13        6.53       -3.89     20.54 o 
   5   8  13        1.14       -3.09     22.55 o 
   6   8  13       25.64        8.70     27.95 o 
   7   8  13      189.51      114.70     33.66 o 
   8   8  13       19.62       59.33     42.77 o 
   9   8  13       18.43       33.11     60.46 o 
 -10   9  13        0.71      -53.24     53.24 o 
  -9   9  13      105.66      101.59     49.09 o 
  -8   9  13       38.08       19.78     36.23 o 
  -7   9  13      160.63      181.06     29.40 o 
  -6   9  13       12.43       28.13     26.50 o 
  -5   9  13      934.58      991.78     44.63 o 
  -4   9  13       39.65       25.12     22.00 o 
  -3   9  13       72.16       97.82     18.93 o 
  -2   9  13       19.25        6.94     18.03 o 
  -1   9  13     1223.07     1210.99     40.93 o 
   0   9  13       39.76       57.48     19.14 o 
   1   9  13     2191.50     2153.19     42.61 o 
   2   9  13        0.08      -16.06     20.30 o 
   3   9  13        3.47       24.24     22.60 o 
   4   9  13       24.92       22.47     22.88 o 
   5   9  13      574.72      652.12     28.14 o 
   6   9  13        1.33       30.55     31.63 o 
   7   9  13      196.33      145.68     35.18 o 
   8   9  13        0.02       41.14     56.37 o 
   9   9  13        1.19      -13.97     60.41 o 
 -10  10  13      167.49      103.17     60.02 o 
  -9  10  13      113.15      126.66     50.87 o 
  -8  10  13       65.52       37.43     48.66 o 
  -7  10  13        3.97      -29.13     29.13 o 
  -6  10  13      841.05      861.10     35.31 o 
  -5  10  13       41.09       48.40     26.45 o 
  -4  10  13     1093.97     1036.19     34.96 o 
  -3  10  13        1.07       -2.90     19.82 o 
  -2  10  13      116.14      109.36     20.91 o 
  -1  10  13      229.27      277.68     21.93 o 
   0  10  13     1501.16     1528.73     36.71 o 
   1  10  13      241.21      281.98     22.90 o 
   2  10  13      453.82      439.34     25.35 o 
   3  10  13      477.49      443.27     26.93 o 
   4  10  13      206.22      156.35     25.13 o 
   5  10  13        2.43       19.32     25.57 o 
   6  10  13      114.78       88.62     33.79 o 
   7  10  13       45.11       54.73     35.55 o 
   8  10  13       28.97       63.37     58.31 o 
   9  10  13        2.67        8.91     62.84 o 
 -10  11  13       55.94       43.56     53.62 o 
  -9  11  13       17.29      -19.48     51.91 o 
  -8  11  13       41.65       35.57     39.98 o 
  -7  11  13      302.36      359.24     38.11 o 
  -6  11  13      524.40      557.55     33.61 o 
  -5  11  13       42.06       79.85     27.25 o 
  -4  11  13       21.48       33.40     25.57 o 
  -3  11  13       35.38        7.61     21.11 o 
  -2  11  13      679.09      734.73     28.91 o 
  -1  11  13      212.86      199.62     24.36 o 
   0  11  13     1539.93     1486.36     41.39 o 
   1  11  13       63.55       59.02     23.76 o 
   2  11  13      246.74      225.54     27.41 o 
   3  11  13      127.28       92.58     28.53 o 
   4  11  13      293.02      314.42     28.08 o 
   5  11  13      115.91       91.97     31.98 o 
   6  11  13      143.97      182.10     39.89 o 
   7  11  13        1.91      -24.73     42.93 o 
   8  11  13       82.87       46.10     59.45 o 
  -9  12  13        2.94      -39.16     51.44 o 
  -8  12  13       39.38       50.24     43.13 o 
  -7  12  13      398.06      509.05     37.45 o 
  -6  12  13        0.79       -0.29     30.50 o 
  -5  12  13      267.78      281.03     30.94 o 
  -4  12  13      163.95      154.11     33.86 o 
  -3  12  13        8.12        4.54     27.81 o 
  -2  12  13      173.56      189.36     25.17 o 
  -1  12  13      544.41      555.44     28.94 o 
   0  12  13        1.12       14.87     28.86 o 
   1  12  13      317.38      368.28     28.52 o 
   2  12  13        2.99      -14.14     25.37 o 
   3  12  13      293.62      316.05     30.51 o 
   4  12  13       56.74       34.37     52.13 o 
   5  12  13       41.59       70.37     38.27 o 
   6  12  13        0.25      -39.80     39.80 o 
   7  12  13        4.74      -33.78     44.12 o 
   8  12  13       12.92      105.64     60.62 o 
  -9  13  13      223.09      317.63     76.45 o 
  -8  13  13       88.80       49.82     43.65 o 
  -7  13  13      384.80      395.78     50.75 o 
  -6  13  13       84.13      101.89     32.15 o 
  -5  13  13       76.37       35.35     30.59 o 
  -4  13  13      589.82      601.08     37.14 o 
  -3  13  13      109.63      159.15     31.80 o 
  -2  13  13      742.24      750.66     47.43 o 
  -1  13  13       28.48       37.16     32.14 o 
   0  13  13        0.02       29.64     25.86 o 
   1  13  13       10.27       20.48     26.10 o 
   2  13  13      362.16      436.30     32.43 o 
   3  13  13       49.76       42.55     28.39 o 
   4  13  13      173.56      147.47     31.52 o 
   5  13  13      165.58      303.25     76.23 o 
   6  13  13       39.84      -32.48     42.49 o 
   7  13  13       26.00       -4.48     44.55 o 
  -8  14  13       98.44      145.62     52.46 o 
  -7  14  13       30.76        3.87     37.72 o 
  -6  14  13        0.61       -3.15     36.16 o 
  -5  14  13      107.99      129.93     39.32 o 
  -4  14  13      167.83      245.08     36.23 o 
  -3  14  13      458.27      485.56     35.64 o 
  -2  14  13       17.13        5.64     56.92 o 
  -1  14  13       21.92        0.19     27.94 o 
   0  14  13       73.30      123.98     28.73 o 
   1  14  13      196.26      117.17     28.50 o 
   2  14  13      294.91      284.66     48.40 o 
   3  14  13       37.13      -19.74     29.52 o 
   4  14  13        1.08      -36.17     36.17 o 
   5  14  13        4.49       82.88     74.70 o 
   6  14  13       27.57       32.85     42.50 o 
   7  14  13        4.12       -0.10     46.28 o 
  -8  15  13       73.65       94.41     56.54 o 
  -7  15  13        0.07      -36.47     36.47 o 
  -6  15  13       17.09       22.75     36.09 o 
  -5  15  13       75.69      123.50     37.66 o 
  -4  15  13       23.80       52.35     35.62 o 
  -3  15  13        0.39      -10.78     34.72 o 
  -2  15  13      281.08      210.19     35.58 o 
  -1  15  13       72.22       86.39     35.08 o 
   0  15  13       37.14       62.00     28.88 o 
   1  15  13       14.01       18.36     43.58 o 
   2  15  13       10.31       28.84     30.44 o 
   3  15  13        0.79       22.66     32.18 o 
   4  15  13       14.68       12.82     39.96 o 
   5  15  13      130.86      141.48     69.56 o 
   6  15  13       20.01       13.54     58.99 o 
  -7  16  13       27.50       93.10     39.05 o 
  -6  16  13      132.48      103.69     44.75 o 
  -5  16  13      168.84      142.80     40.46 o 
  -4  16  13      215.02      262.13     49.92 o 
  -3  16  13        4.22      -37.03     37.03 o 
  -2  16  13        8.44      -36.60     36.60 o 
  -1  16  13        5.05      -13.09     42.46 o 
   0  16  13      263.47      317.28     38.76 o 
   1  16  13      127.83      116.48     31.32 o 
   2  16  13       20.16      -24.97     31.34 o 
   3  16  13       32.64        7.20     34.26 o 
   4  16  13      237.88      218.26     43.31 o 
   5  16  13       87.97      133.05     52.98 o 
   6  16  13       33.16      -58.11     58.11 o 
  -7  17  13      121.36       72.92     84.59 o 
  -6  17  13      367.54      413.32     54.67 o 
  -5  17  13       84.39      140.30     42.30 o 
  -4  17  13       75.84       46.17     61.81 o 
  -3  17  13       42.97       55.91     38.12 o 
  -2  17  13       57.44      133.43     38.61 o 
  -1  17  13      571.70      501.18     46.78 o 
   0  17  13      283.11      274.08     42.22 o 
   1  17  13       84.07      121.05     39.30 o 
   2  17  13        1.01        4.88     34.86 o 
   3  17  13      108.51        4.84     48.55 o 
   4  17  13       35.10      -35.58     44.04 o 
   5  17  13       23.79       68.93     57.13 o 
  -6  18  13       51.48       43.82     55.51 o 
  -5  18  13       21.18        2.44     51.59 o 
  -4  18  13      122.95      232.39     43.85 o 
  -3  18  13       14.59      -40.28     40.28 o 
  -2  18  13        1.14      -41.63     41.63 o 
  -1  18  13        1.30       14.34     41.00 o 
   0  18  13       22.57       31.22     40.73 o 
   1  18  13        0.61        6.25     39.55 o 
   2  18  13      131.62      149.92     55.44 o 
   3  18  13        4.70        4.80     44.07 o 
   4  18  13      108.87      174.31     57.54 o 
  -4  19  13       16.09        7.35     68.48 o 
  -3  19  13      115.72      160.71     53.99 o 
  -2  19  13       17.32      -34.00     47.60 o 
  -1  19  13        3.18      -14.89     43.57 o 
   0  19  13        0.47      -25.67     43.57 o 
   1  19  13       86.07       78.13     42.76 o 
   2  19  13       43.37       33.60     42.73 o 
   3  19  13        0.41       50.79     47.69 o 
  -3  20  13       16.32       12.37     69.09 o 
  -2  20  13       64.60       21.64     52.76 o 
  -1  20  13        8.32       45.32     76.49 o 
   0  20  13       34.51        3.56     53.55 o 
   1  20  13       88.17       16.60     56.25 o 
 -10   0  14      167.37      255.07     64.03 o 
  -8   0  14       10.03       23.42     32.80 o 
  -6   0  14      297.39      338.38     70.22 o 
  -4   0  14       37.73       24.53     21.03 o 
  -2   0  14      254.25      295.67     30.45 o 
   0   0  14     1076.08     1071.16     40.13 o 
   2   0  14      258.12      174.52     22.72 o 
   4   0  14        1.15      -13.47     23.80 o 
   6   0  14      262.76      197.16     37.18 o 
   8   0  14      177.41      133.29     74.49 o 
 -11   1  14        5.04       33.42     50.98 o 
 -10   1  14      256.27      183.54     40.20 o 
  -9   1  14        2.16        4.75     42.23 o 
  -8   1  14       88.72       67.37     26.10 o 
  -7   1  14      148.72      192.31     22.55 o 
  -6   1  14      355.78      373.05     25.37 o 
  -5   1  14       27.10      -25.71     26.47 o 
  -4   1  14        7.92       -4.14     18.96 o 
  -3   1  14     1071.51     1029.71     24.14 o 
  -2   1  14     1387.08     1383.65     25.40 o 
  -1   1  14     1514.53     1408.26     24.28 o 
   0   1  14      157.59      115.27     13.67 o 
   1   1  14      346.69      379.88     16.50 o 
   2   1  14      668.01      640.54     19.23 o 
   3   1  14      597.05      576.28     19.97 o 
   4   1  14      348.38      310.27     20.51 o 
   5   1  14      828.84      812.25     34.18 o 
   6   1  14       27.31      -21.91     24.27 o 
   7   1  14       54.76       55.35     26.55 o 
   8   1  14       27.72       16.21     51.12 o 
   9   1  14       15.85       13.63     57.59 o 
 -11   2  14        5.13      -41.46     95.40 o 
 -10   2  14      210.05      151.92     46.31 o 
  -9   2  14      154.16      174.52     36.77 o 
  -8   2  14      180.20      197.19     34.34 o 
  -7   2  14       69.57       27.28     27.02 o 
  -6   2  14      232.89      247.91     23.92 o 
  -5   2  14       12.17      -17.30     19.74 o 
  -4   2  14     2115.67     2099.67     41.09 o 
  -3   2  14     1413.08     1387.39     33.12 o 
  -2   2  14      151.49      119.48     19.10 o 
  -1   2  14      437.43      442.75     13.75 o 
   0   2  14     1670.75     1743.79     27.47 o 
   1   2  14       20.72       18.80     14.86 o 
   2   2  14      272.79      264.72     17.86 o 
   3   2  14      698.66      757.40     21.84 o 
   4   2  14       48.81       53.96     17.95 o 
   5   2  14       97.18      144.67     23.37 o 
   6   2  14      104.71      119.92     24.87 o 
   7   2  14       96.72      119.92     29.62 o 
   8   2  14        1.08      -34.36     51.28 o 
   9   2  14        1.39      -56.70     56.70 o 
 -11   3  14        4.68      -20.75     54.18 o 
 -10   3  14      174.32      179.00     41.76 o 
  -9   3  14        0.77       18.27     35.56 o 
  -8   3  14      181.67      241.95     35.62 o 
  -7   3  14        9.63       24.38     68.40 o 
  -6   3  14      109.64      108.85     28.26 o 
  -5   3  14      583.86      566.74     21.21 o 
  -4   3  14      157.65      154.39     16.24 o 
  -3   3  14      149.31      128.67     20.23 o 
  -2   3  14       68.56       63.06     17.80 o 
  -1   3  14      139.33      149.15     19.29 o 
   0   3  14      224.79      231.05     24.70 o 
   1   3  14      106.66      110.04     15.87 o 
   2   3  14      142.39       68.71     15.96 o 
   3   3  14       89.65       58.27     16.55 o 
   4   3  14      115.88      112.30     19.57 o 
   5   3  14       15.28       34.27     20.63 o 
   6   3  14      156.13      143.15     27.43 o 
   7   3  14        1.62      -32.00     32.00 o 
   8   3  14       23.92       17.01     66.38 o 
   9   3  14        3.44        6.95     56.67 o 
 -11   4  14       13.38      -37.23     53.25 o 
 -10   4  14      146.67       88.05     40.94 o 
  -9   4  14       65.29       89.60     35.88 o 
  -8   4  14      119.58      187.04     47.68 o 
  -7   4  14      274.20      257.94     32.20 o 
  -6   4  14      134.93      139.66     34.83 o 
  -5   4  14        1.25       -5.78     19.60 o 
  -4   4  14      913.24      822.83     25.82 o 
  -3   4  14      538.22      486.06     26.57 o 
  -2   4  14      441.13      462.82     25.49 o 
  -1   4  14        6.12       -4.61     19.01 o 
   0   4  14      419.15      457.36     19.66 o 
   1   4  14      416.24      386.36     21.07 o 
   2   4  14      197.12      149.26     16.39 o 
   3   4  14      100.49      110.87     17.61 o 
   4   4  14       48.35       47.50     19.38 o 
   5   4  14        5.33      -20.97     20.97 o 
   6   4  14       12.01      -26.56     26.56 o 
   7   4  14       98.29       87.27     33.36 o 
   8   4  14       30.67       -0.43     51.13 o 
   9   4  14      103.84      114.22     59.47 o 
 -11   5  14        0.71      -40.33     56.67 o 
 -10   5  14      219.46      172.18     43.17 o 
  -9   5  14       52.32       13.41     45.92 o 
  -8   5  14       21.70       -6.94     33.92 o 
  -7   5  14      191.99      163.26     32.75 o 
  -6   5  14      884.40      794.61     30.28 o 
  -5   5  14      664.46      608.81     33.05 o 
  -4   5  14        4.29        1.53     17.83 o 
  -3   5  14      308.43      272.42     24.74 o 
  -2   5  14      863.51      942.16     30.12 o 
  -1   5  14     1723.36     1713.28     39.92 o 
   0   5  14       12.61       -5.77     15.18 o 
   1   5  14       24.69       66.73     16.01 o 
   2   5  14      132.01      191.02     22.88 o 
   3   5  14      217.27      264.69     19.52 o 
   4   5  14       38.94       33.28     21.05 o 
   5   5  14      433.68      519.22     26.31 o 
   6   5  14      108.80      128.40     28.00 o 
   7   5  14      119.38      138.08     35.40 o 
   8   5  14      203.64      290.34     69.43 o 
   9   5  14       37.78       92.59     75.49 o 
 -11   6  14       65.51      -76.49     76.49 o 
 -10   6  14       12.43       27.98     43.32 o 
  -9   6  14       10.81      -48.08     48.08 o 
  -8   6  14       72.06       75.23     34.39 o 
  -7   6  14       94.80      161.92     41.78 o 
  -6   6  14      601.19      609.33     33.85 o 
  -5   6  14       29.31       36.07     21.50 o 
  -4   6  14        0.62      -21.24     21.24 o 
  -3   6  14      572.21      581.28     21.44 o 
  -2   6  14      186.14      212.04     24.44 o 
  -1   6  14      630.79      603.84     20.57 o 
   0   6  14       79.34       36.68     16.83 o 
   1   6  14      148.36      159.99     19.09 o 
   2   6  14       28.87       68.55     19.02 o 
   3   6  14      267.45      264.75     20.01 o 
   4   6  14      107.99      199.09     22.81 o 
   5   6  14       57.77       59.68     30.25 o 
   6   6  14      160.71      112.45     36.76 o 
   7   6  14        1.68      -18.83     39.47 o 
   8   6  14       25.42       67.19     55.36 o 
   9   6  14       14.06      117.63     60.46 o 
 -10   7  14      205.24      204.83     54.91 o 
  -9   7  14        2.39      -53.31     56.10 o 
  -8   7  14       21.24       23.87     35.83 o 
  -7   7  14      118.38      114.41     33.17 o 
  -6   7  14      703.59      689.32     30.16 o 
  -5   7  14        2.65      -17.82     22.92 o 
  -4   7  14      501.50      555.93     34.24 o 
  -3   7  14      112.74      124.55     25.71 o 
  -2   7  14       86.14       76.26     17.14 o 
  -1   7  14       58.95       59.29     17.22 o 
   0   7  14        1.15      -16.53     18.09 o 
   1   7  14        6.21       21.96     19.05 o 
   2   7  14       43.30       56.41     27.38 o 
   3   7  14      672.38      670.32     25.47 o 
   4   7  14       16.44        6.78     21.00 o 
   5   7  14      110.37       53.97     23.40 o 
   6   7  14       13.07       12.85     32.49 o 
   7   7  14       59.16       64.87     35.39 o 
   8   7  14       17.30      -16.21     55.87 o 
   9   7  14       18.60       95.91     68.48 o 
 -10   8  14      202.79      192.63     56.27 o 
  -9   8  14       20.79       79.39     47.66 o 
  -8   8  14      478.26      563.68     41.58 o 
  -7   8  14       52.49       57.65     32.90 o 
  -6   8  14       15.81       40.38     25.75 o 
  -5   8  14        1.33       -5.56     26.19 o 
  -4   8  14     1225.38     1268.13     36.83 o 
  -3   8  14      360.39      382.93     23.28 o 
  -2   8  14       33.35       45.60     18.08 o 
  -1   8  14       99.73      133.45     24.25 o 
   0   8  14      797.74      851.78     27.28 o 
   1   8  14      421.27      516.12     24.51 o 
   2   8  14      277.93      217.37     24.19 o 
   3   8  14      266.09      292.31     22.82 o 
   4   8  14       70.54       70.75     23.10 o 
   5   8  14        0.79       29.49     24.01 o 
   6   8  14      499.34      504.97     37.69 o 
   7   8  14       61.75       -3.46     34.72 o 
   8   8  14        3.26      -17.10     52.38 o 
   9   8  14       24.49       72.23     65.30 o 
 -10   9  14      125.93      136.31     55.29 o 
  -9   9  14      364.36      330.90     53.91 o 
  -8   9  14       40.14       37.31     38.33 o 
  -7   9  14       23.60      -27.84     28.78 o 
  -6   9  14      365.45      392.65     49.17 o 
  -5   9  14      214.90      251.99     26.74 o 
  -4   9  14      775.32      815.55     32.20 o 
  -3   9  14      336.64      301.74     28.62 o 
  -2   9  14       48.52       57.66     25.74 o 
  -1   9  14       51.30       61.63     29.10 o 
   0   9  14       79.68       30.80     20.76 o 
   1   9  14      152.93      192.63     23.17 o 
   2   9  14       15.09       -6.23     23.25 o 
   3   9  14       67.21       79.84     24.87 o 
   4   9  14        0.97      -11.62     25.59 o 
   5   9  14       55.18       71.41     28.95 o 
   6   9  14       10.67        2.60     33.14 o 
   7   9  14        8.51      -15.94     35.53 o 
   8   9  14       19.63      118.84     57.86 o 
 -10  10  14       10.37      -55.19     55.19 o 
  -9  10  14      323.87      305.76     54.92 o 
  -8  10  14      178.40      217.23     39.88 o 
  -7  10  14      133.10      105.80     31.18 o 
  -6  10  14        6.72       -6.96     29.14 o 
  -5  10  14      229.40      254.62     28.57 o 
  -4  10  14      211.57      209.05     25.93 o 
  -3  10  14      686.55      688.73     33.35 o 
  -2  10  14       56.36       72.47     20.72 o 
  -1  10  14      142.97      139.52     21.61 o 
   0  10  14       15.88        3.34     21.07 o 
   1  10  14       39.66       59.42     32.74 o 
   2  10  14       12.62      -25.27     26.95 o 
   3  10  14      300.03      308.91     30.71 o 
   4  10  14       93.44       58.56     27.13 o 
   5  10  14        9.75       39.63     36.28 o 
   6  10  14       11.23       -4.73     33.77 o 
   7  10  14        0.37       -7.34     43.94 o 
   8  10  14        6.54       71.48     92.96 o 
  -9  11  14       14.72      -54.31     54.31 o 
  -8  11  14       43.18      -10.78     40.66 o 
  -7  11  14       40.19       55.28     33.00 o 
  -6  11  14       31.02       56.94     31.15 o 
  -5  11  14       21.15       -7.03     30.95 o 
  -4  11  14       62.69       68.85     26.97 o 
  -3  11  14      106.41      124.21     23.38 o 
  -2  11  14      462.77      546.54     26.27 o 
  -1  11  14      375.20      382.40     25.92 o 
   0  11  14        5.79       22.97     23.09 o 
   1  11  14        7.33       -1.21     23.53 o 
   2  11  14      727.58      799.62     31.87 o 
   3  11  14      723.19      711.55     31.23 o 
   4  11  14      234.42      264.62     30.10 o 
   5  11  14      311.51      339.35     61.61 o 
   6  11  14       81.05       50.78     40.73 o 
   7  11  14        1.38       21.99     44.53 o 
   8  11  14      144.15      151.51     61.01 o 
  -9  12  14        0.13      -27.62     53.71 o 
  -8  12  14       23.02       -3.84     41.56 o 
  -7  12  14      509.01      537.11     38.83 o 
  -6  12  14      109.38       77.19     31.50 o 
  -5  12  14      518.04      529.37     34.05 o 
  -4  12  14        1.27      -32.81     38.84 o 
  -3  12  14       12.04       27.45     27.41 o 
  -2  12  14       12.92       37.03     32.61 o 
  -1  12  14      137.23      189.84     25.51 o 
   0  12  14       27.81       42.45     26.28 o 
   1  12  14        7.88       -7.81     27.08 o 
   2  12  14       13.02       13.66     25.35 o 
   3  12  14       12.09      -18.70     27.30 o 
   4  12  14        5.32       25.54     28.09 o 
   5  12  14       76.23       31.65     67.89 o 
   6  12  14       76.47       43.66     42.46 o 
   7  12  14       85.76       44.70     46.46 o 
  -8  13  14       31.02      -10.26     42.25 o 
  -7  13  14       65.64      156.54     37.28 o 
  -6  13  14        0.16      -33.33     33.33 o 
  -5  13  14        1.46       17.87     31.73 o 
  -4  13  14      219.36      228.65     31.89 o 
  -3  13  14      446.52      422.32     33.19 o 
  -2  13  14       14.06       30.78     46.31 o 
  -1  13  14      210.22      151.67     36.68 o 
   0  13  14      166.49      141.17     28.44 o 
   1  13  14        1.31       -4.67     27.74 o 
   2  13  14      129.62      140.29     30.51 o 
   3  13  14       25.45       -7.92     31.01 o 
   4  13  14        0.68       -6.89     32.58 o 
   5  13  14       11.85        3.64     41.96 o 
   6  13  14        4.80        8.42     45.24 o 
   7  13  14       21.31      -10.10     46.76 o 
  -8  14  14        5.89       14.48     56.39 o 
  -7  14  14       31.73       66.43     37.31 o 
  -6  14  14      251.40      196.14     35.89 o 
  -5  14  14        4.03       -1.98     38.87 o 
  -4  14  14      389.23      412.88     36.40 o 
  -3  14  14       68.60       44.17     41.13 o 
  -2  14  14        4.66       12.53     35.45 o 
  -1  14  14       30.15       18.43     33.26 o 
   0  14  14      463.82      543.79     42.90 o 
   1  14  14      159.34      104.28     31.06 o 
   2  14  14      130.50      158.48     31.96 o 
   3  14  14       54.99       70.65     33.32 o 
   4  14  14        9.14       30.97     49.70 o 
   5  14  14        2.27      -41.46     41.46 o 
   6  14  14       32.57       47.57     45.84 o 
  -7  15  14        0.62       73.71     38.17 o 
  -6  15  14       19.47      -22.19     35.14 o 
  -5  15  14      434.55      433.50     38.86 o 
  -4  15  14       49.11       69.03     55.45 o 
  -3  15  14      368.37      347.13     39.24 o 
  -2  15  14      142.13      138.04     36.85 o 
  -1  15  14      221.64      206.30     36.65 o 
   0  15  14      428.44      318.47     38.95 o 
   1  15  14      247.32      299.70     34.33 o 
   2  15  14        3.20      -20.69     41.43 o 
   3  15  14        0.39       -4.82     39.73 o 
   4  15  14       45.38      -35.39     39.83 o 
   5  15  14       26.61       25.81     44.00 o 
   6  15  14       82.69      168.47    144.27 o 
  -7  16  14       11.38       39.03     82.41 o 
  -6  16  14        7.72      -42.98     42.98 o 
  -5  16  14       72.34       68.69     36.40 o 
  -4  16  14        0.56      -22.45     50.67 o 
  -3  16  14       38.70       20.68     37.88 o 
  -2  16  14      151.53      177.83     51.40 o 
  -1  16  14        0.66      -23.37     50.55 o 
   0  16  14       21.36        6.39     38.60 o 
   1  16  14       10.52      -44.52     44.52 o 
   2  16  14      114.04      100.02     40.08 o 
   3  16  14        7.79       47.56     41.41 o 
   4  16  14      284.99      369.39     57.91 o 
   5  16  14       18.27       -6.15     64.12 o 
  -6  17  14        0.86       57.43     54.18 o 
  -5  17  14        2.55        0.76     43.02 o 
  -4  17  14      169.35      286.03     63.87 o 
  -3  17  14       45.93       80.61     41.40 o 
  -2  17  14      310.46      288.49     41.41 o 
  -1  17  14      226.31      224.27     41.96 o 
   0  17  14        6.08       27.44     45.40 o 
   1  17  14       20.42      -39.96     39.96 o 
   2  17  14      253.14      233.16     81.34 o 
   3  17  14        3.33       19.69     43.67 o 
   4  17  14       38.61        8.35     57.23 o 
  -5  18  14       24.51      110.75     55.26 o 
  -4  18  14        6.05       14.58     51.01 o 
  -3  18  14      243.97      250.57     92.35 o 
  -2  18  14       16.57       28.72     43.71 o 
  -1  18  14      124.18      134.79     44.31 o 
   0  18  14        6.19       19.55     42.90 o 
   1  18  14        1.27       33.69     44.22 o 
   2  18  14       38.06       32.53     45.77 o 
   3  18  14       39.54       92.79     56.18 o 
  -3  19  14       67.18       45.23     54.23 o 
  -2  19  14       71.74       57.56     54.34 o 
  -1  19  14        5.24      -26.44     66.86 o 
   0  19  14        1.33       70.51     54.27 o 
   1  19  14       77.54      149.25     56.35 o 
   2  19  14       64.70       83.11     86.51 o 
 -11   0  15      257.18      210.39     77.88 o 
  -9   0  15        1.83       83.95     46.51 o 
  -7   0  15     1206.46     1135.10     46.50 o 
  -5   0  15      171.58      118.87     57.45 o 
  -3   0  15      364.22      384.05     23.66 o 
  -1   0  15      110.79      110.38     20.62 o 
   1   0  15        7.84       -5.88     21.18 o 
   3   0  15      157.31      183.37     30.45 o 
   5   0  15      217.09      124.68     35.27 o 
   7   0  15      361.27      466.25    105.37 o 
   9   0  15        1.51      -82.59     82.59 o 
 -11   1  15        8.69       14.18     52.75 o 
 -10   1  15       16.19       19.79     44.97 o 
  -9   1  15       81.44       54.00     31.97 o 
  -8   1  15      136.70      129.67     26.81 o 
  -7   1  15      231.78      285.91     24.18 o 
  -6   1  15       48.68       43.70     23.32 o 
  -5   1  15       39.89       21.08     28.35 o 
  -4   1  15      199.04      159.79     21.33 o 
  -3   1  15      196.45      193.44     15.02 o 
  -2   1  15      194.39      232.29     14.58 o 
  -1   1  15        5.59       21.25     13.04 o 
   0   1  15      190.80      144.81     20.83 o 
   1   1  15       95.08      108.13     15.79 o 
   2   1  15     1143.54     1175.99     27.69 o 
   3   1  15        0.91      -16.28     22.17 o 
   4   1  15       56.02       26.23     21.66 o 
   5   1  15      336.91      361.78     26.34 o 
   6   1  15       64.72       71.66     26.54 o 
   7   1  15       44.33       84.40     33.50 o 
   8   1  15       38.41       42.94     54.03 o 
   9   1  15       14.35      -58.98     58.98 o 
 -11   2  15      131.25      122.92     77.62 o 
 -10   2  15        2.58       -4.19     40.55 o 
  -9   2  15      288.10      352.35     44.61 o 
  -8   2  15      259.22      269.57     31.05 o 
  -7   2  15       62.78       70.91     28.87 o 
  -6   2  15      328.95      335.47     25.72 o 
  -5   2  15      449.83      498.76     37.03 o 
  -4   2  15      237.82      198.43     20.88 o 
  -3   2  15      133.51      157.09     20.77 o 
  -2   2  15      233.60      267.68     19.59 o 
  -1   2  15       73.44       58.40     13.12 o 
   0   2  15      617.47      639.74     18.97 o 
   1   2  15      319.02      246.29     17.40 o 
   2   2  15      310.63      382.87     20.04 o 
   3   2  15       15.84       22.31     19.29 o 
   4   2  15        2.18       12.43     25.93 o 
   5   2  15        6.45      -20.77     24.21 o 
   6   2  15      128.93      154.56     27.47 o 
   7   2  15       19.52      -11.67     38.83 o 
   8   2  15       15.56       78.85     63.25 o 
   9   2  15        9.20      -58.83     58.83 o 
 -10   3  15        1.62       38.96     41.30 o 
  -9   3  15      419.82      411.73     39.97 o 
  -8   3  15        2.01       35.62     33.41 o 
  -7   3  15      177.05      170.39     33.00 o 
  -6   3  15        0.08      -26.71     26.71 o 
  -5   3  15      227.38      275.62     21.15 o 
  -4   3  15      294.39      338.60     19.48 o 
  -3   3  15       78.40       98.72     23.43 o 
  -2   3  15       76.52      122.23     20.29 o 
  -1   3  15       18.45       31.61     20.25 o 
   0   3  15       12.19       15.03     15.38 o 
   1   3  15      176.91      161.74     17.58 o 
   2   3  15       20.57       -4.71     17.48 o 
   3   3  15      354.86      422.63     21.68 o 
   4   3  15        1.38       -0.96     20.69 o 
   5   3  15      348.78      343.00     24.07 o 
   6   3  15        8.51       24.49     45.36 o 
   7   3  15       54.59       30.13     38.88 o 
   8   3  15        0.29       54.18     58.54 o 
   9   3  15       69.18       78.50    118.44 o 
 -10   4  15      188.13      209.31     43.95 o 
  -9   4  15      175.41      199.74     41.71 o 
  -8   4  15       83.91       91.96     38.00 o 
  -7   4  15      131.37      194.64     33.91 o 
  -6   4  15      502.11      506.47     33.06 o 
  -5   4  15      508.57      580.06     28.05 o 
  -4   4  15      496.03      567.36     23.17 o 
  -3   4  15       30.31       16.40     34.28 o 
  -2   4  15      282.48      252.11     22.83 o 
  -1   4  15      402.23      407.35     25.09 o 
   0   4  15      739.92      804.80     24.23 o 
   1   4  15       87.85       33.25     17.53 o 
   2   4  15        4.35        9.48     18.09 o 
   3   4  15      130.46       99.09     19.63 o 
   4   4  15      217.56      248.04     21.99 o 
   5   4  15      151.87      106.99     27.82 o 
   6   4  15      130.10      175.48     32.52 o 
   7   4  15        0.40      -37.24     37.24 o 
   8   4  15        1.19       -9.61     54.34 o 
   9   4  15       29.09       -3.77     89.60 o 
 -10   5  15      125.17      192.25     44.57 o 
  -9   5  15       79.61       54.04     47.31 o 
  -8   5  15        0.62       -5.53     36.19 o 
  -7   5  15       42.80       42.36     32.05 o 
  -6   5  15      235.17      313.82     26.88 o 
  -5   5  15       18.61       15.23     24.58 o 
  -4   5  15      828.78      766.81     26.04 o 
  -3   5  15      253.14      224.67     29.29 o 
  -2   5  15      185.54      184.51     22.77 o 
  -1   5  15       81.49       37.77     14.70 o 
   0   5  15      784.35      691.21     30.14 o 
   1   5  15      828.49      801.13     24.27 o 
   2   5  15      294.17      260.41     20.24 o 
   3   5  15      269.19      195.05     22.38 o 
   4   5  15      148.30      133.39     23.21 o 
   5   5  15       16.80       10.40     27.39 o 
   6   5  15       12.87       19.79     31.79 o 
   7   5  15       14.20       25.06     40.33 o 
   8   5  15       42.69       76.73     55.44 o 
   9   5  15       50.67      -30.90     61.26 o 
 -10   6  15        4.79       25.20     44.55 o 
  -9   6  15       11.42       33.68     50.01 o 
  -8   6  15       27.86       21.82     36.25 o 
  -7   6  15      633.85      694.34     39.78 o 
  -6   6  15       25.17       15.56     26.10 o 
  -5   6  15       15.52       24.95     21.89 o 
  -4   6  15       42.71       39.94     19.36 o 
  -3   6  15      694.99      708.03     31.08 o 
  -2   6  15        0.45       29.57     23.81 o 
  -1   6  15      753.73      804.97     24.66 o 
   0   6  15       22.41        3.51     18.44 o 
   1   6  15       48.63       53.42     21.94 o 
   2   6  15       36.59       41.01     20.44 o 
   3   6  15      336.75      416.93     31.08 o 
   4   6  15        9.51       27.59     23.11 o 
   5   6  15       12.35       29.05     27.70 o 
   6   6  15       32.34       50.97     33.16 o 
   7   6  15       11.16      -35.60     40.51 o 
   8   6  15       17.36       59.58     56.06 o 
 -10   7  15       11.80       48.53     44.35 o 
  -9   7  15       20.37      -48.41     48.41 o 
  -8   7  15      163.37      166.27     66.34 o 
  -7   7  15       83.85       96.69     33.72 o 
  -6   7  15        3.08       18.13     25.37 o 
  -5   7  15      244.74      213.30     27.48 o 
  -4   7  15      272.44      368.73     40.45 o 
  -3   7  15      116.96       85.27     17.86 o 
  -2   7  15      146.74      144.03     17.69 o 
  -1   7  15      259.90      371.70     20.41 o 
   0   7  15       99.60      103.58     19.96 o 
   1   7  15     1531.13     1676.53     55.64 o 
   2   7  15      624.56      659.41     27.67 o 
   3   7  15       94.78       54.20     22.63 o 
   4   7  15       10.98      -23.30     23.30 o 
   5   7  15      124.58      107.84     32.30 o 
   6   7  15      362.76      381.02     37.39 o 
   7   7  15      119.61       22.34     40.66 o 
   8   7  15       57.28       99.31     58.27 o 
 -10   8  15        0.15      -29.86     56.06 o 
  -9   8  15      177.66      139.26     51.15 o 
  -8   8  15      139.30      129.43     38.32 o 
  -7   8  15       28.02       71.81     39.94 o 
  -6   8  15       91.45      102.90     31.39 o 
  -5   8  15        8.79       27.58     24.39 o 
  -4   8  15       10.60        0.81     21.25 o 
  -3   8  15      232.67      202.81     20.47 o 
  -2   8  15       42.73       22.86     18.52 o 
  -1   8  15       25.82       12.33     19.85 o 
   0   8  15      106.89       87.75     20.87 o 
   1   8  15       42.06       38.79     21.91 o 
   2   8  15       16.79      -16.10     23.33 o 
   3   8  15        7.85      -22.37     26.51 o 
   4   8  15       16.58       19.23     24.39 o 
   5   8  15        2.10        5.09     31.63 o 
   6   8  15        0.04       29.95     37.74 o 
   7   8  15       36.99      -38.45     59.38 o 
   8   8  15        9.10       45.73     59.09 o 
  -9   9  15       11.07       28.07     86.68 o 
  -8   9  15        3.32      -25.20     39.14 o 
  -7   9  15        2.61       33.07     31.50 o 
  -6   9  15        3.85        5.98     54.96 o 
  -5   9  15       50.01       21.57     25.82 o 
  -4   9  15       14.57        2.52     24.53 o 
  -3   9  15        1.27      -20.43     20.43 o 
  -2   9  15       56.74       49.60     21.09 o 
  -1   9  15       65.97       81.07     21.43 o 
   0   9  15       33.18       30.50     21.89 o 
   1   9  15       23.32       38.86     23.33 o 
   2   9  15        0.42       -4.71     23.59 o 
   3   9  15       20.87       39.33     26.39 o 
   4   9  15      133.77       95.96     27.18 o 
   5   9  15       19.81       -7.89     31.47 o 
   6   9  15       42.20       26.33     35.67 o 
   7   9  15        1.77       31.07     42.54 o 
   8   9  15        1.92       -6.33     71.61 o 
  -9  10  15       18.50      -51.16     51.16 o 
  -8  10  15        4.80       29.39     38.94 o 
  -7  10  15       52.76       65.61     34.44 o 
  -6  10  15      901.38      957.37     38.05 o 
  -5  10  15       15.94       48.12     27.54 o 
  -4  10  15      447.54      534.09     30.41 o 
  -3  10  15       71.56       74.49     22.50 o 
  -2  10  15      272.11      283.77     24.06 o 
  -1  10  15      466.73      484.52     25.80 o 
   0  10  15     1017.71     1139.54     34.13 o 
   1  10  15        2.68       26.62     28.04 o 
   2  10  15      385.36      441.04     29.02 o 
   3  10  15      443.93      418.97     30.53 o 
   4  10  15      215.65      240.70     32.39 o 
   5  10  15       25.63       32.74     39.08 o 
   6  10  15       88.55      102.05     41.92 o 
   7  10  15       10.45      -44.60     44.60 o 
  -9  11  15       24.46      107.64     56.79 o 
  -8  11  15        1.19      -41.67     41.67 o 
  -7  11  15      216.34      226.08     34.94 o 
  -6  11  15      354.67      427.02     44.39 o 
  -5  11  15        3.33        6.71     39.02 o 
  -4  11  15       28.07       59.42     28.46 o 
  -3  11  15      163.06      122.70     30.97 o 
  -2  11  15      150.43      109.92     24.20 o 
  -1  11  15      381.66      348.93     26.51 o 
   0  11  15      324.51      350.66     27.02 o 
   1  11  15        8.61        3.61     24.32 o 
   2  11  15       40.73       -0.43     28.65 o 
   3  11  15      109.28      131.78     28.63 o 
   4  11  15       53.30       17.13     32.37 o 
   5  11  15       49.71       42.01     40.82 o 
   6  11  15       58.86       25.72     43.49 o 
   7  11  15        0.24      -35.67     49.70 o 
  -8  12  15        5.65      -32.13     42.34 o 
  -7  12  15       48.71       17.62     36.08 o 
  -6  12  15        9.28       16.10     33.02 o 
  -5  12  15       27.68       51.58     31.84 o 
  -4  12  15        9.35       16.64     29.26 o 
  -3  12  15        1.94       58.11     32.13 o 
  -2  12  15        0.71       11.76     25.40 o 
  -1  12  15      230.36      231.85     26.13 o 
   0  12  15       91.58      107.64     26.46 o 
   1  12  15       20.44       -3.92     30.41 o 
   2  12  15      368.63      292.63     33.58 o 
   3  12  15       60.35       64.49     29.61 o 
   4  12  15       51.29       41.21     33.85 o 
   5  12  15        9.98      -33.03     41.99 o 
   6  12  15        2.53       68.91     46.63 o 
   7  12  15        8.14       19.83     61.35 o 
  -8  13  15       42.25      147.83     54.18 o 
  -7  13  15        9.33        4.90     37.12 o 
  -6  13  15       20.42       -4.14     35.20 o 
  -5  13  15      351.99      391.71     35.80 o 
  -4  13  15      310.13      350.27     50.61 o 
  -3  13  15       99.04      122.84     41.94 o 
  -2  13  15      167.59      194.24     31.33 o 
  -1  13  15      149.11      189.23     27.64 o 
   0  13  15       24.32       28.02     26.12 o 
   1  13  15      212.89      212.73     29.80 o 
   2  13  15      115.32      151.21     29.18 o 
   3  13  15        3.91        2.80     33.33 o 
   4  13  15       22.37       18.94     35.34 o 
   5  13  15       64.42      141.68     44.48 o 
   6  13  15       47.24       58.61     54.86 o 
  -7  14  15       50.98       50.79     42.32 o 
  -6  14  15       32.73       11.55     47.75 o 
  -5  14  15      257.70      273.16     36.86 o 
  -4  14  15       35.59        8.15     32.94 o 
  -3  14  15      416.26      418.50     37.47 o 
  -2  14  15       24.62       33.88     42.74 o 
  -1  14  15       17.71       36.28     35.35 o 
   0  14  15        8.93      -11.11     28.35 o 
   1  14  15      110.42       53.49     30.45 o 
   2  14  15        2.85       37.89     30.67 o 
   3  14  15       28.64      -20.14     33.62 o 
   4  14  15        1.42      -11.73     42.40 o 
   5  14  15        0.74      -15.22     42.70 o 
   6  14  15        7.25       11.50     87.73 o 
  -7  15  15       44.15      -40.16     84.68 o 
  -6  15  15        0.43      -35.21     41.84 o 
  -5  15  15       14.39      -17.65     38.09 o 
  -4  15  15        1.43       48.44     35.61 o 
  -3  15  15       41.89       46.11     35.05 o 
  -2  15  15       15.52      -12.89     33.16 o 
  -1  15  15        1.09       15.45     37.14 o 
   0  15  15       44.10      134.83     38.50 o 
   1  15  15      146.77      146.90     38.03 o 
   2  15  15        1.23      -39.09     39.09 o 
   3  15  15       48.37       72.62     37.51 o 
   4  15  15       10.89       86.61     44.18 o 
   5  15  15       47.50       58.69     47.16 o 
  -6  16  15       94.04       88.01     51.73 o 
  -5  16  15       35.17       13.87     62.52 o 
  -4  16  15       39.09       51.99     37.72 o 
  -3  16  15       39.47       32.51     37.07 o 
  -2  16  15       41.34      -11.20     38.80 o 
  -1  16  15        3.74       36.73     39.26 o 
   0  16  15      108.32      107.45     42.95 o 
   1  16  15       66.21       80.35     61.72 o 
   2  16  15        5.41       -9.26     41.89 o 
   3  16  15      136.85      192.77     43.71 o 
   4  16  15      129.23       84.63     48.00 o 
  -5  17  15      121.82      197.52     53.28 o 
  -4  17  15       26.44      128.97     45.06 o 
  -3  17  15       55.24       58.57     50.15 o 
  -2  17  15       12.18       14.48     47.94 o 
  -1  17  15      284.19      317.60     43.64 o 
   0  17  15       46.89       -4.60     41.81 o 
   1  17  15       49.58       52.33     43.25 o 
   2  17  15        4.10       -7.40     44.65 o 
   3  17  15       29.01        9.32     43.69 o 
  -3  18  15        4.12       26.76     53.01 o 
  -2  18  15       29.46       88.04     50.01 o 
  -1  18  15        1.60      -12.74     51.25 o 
   0  18  15        2.86      -17.70     50.51 o 
   1  18  15        0.23        6.51     44.56 o 
   2  18  15        0.25      -84.85     84.85 o 
 -10   0  16        1.69       14.46     65.86 o 
  -8   0  16       78.67       92.74     39.17 o 
  -6   0  16      113.34      119.99     31.83 o 
  -4   0  16      376.04      376.01     56.58 o 
  -2   0  16     1644.40     1559.45     55.91 o 
   0   0  16       51.70       29.43     21.55 o 
   2   0  16      622.20      620.34     30.99 o 
   4   0  16      402.42      423.13     37.51 o 
   6   0  16       25.89       64.75     93.30 o 
   8   0  16      159.88       81.54     81.80 o 
 -10   1  16      156.97      135.27     50.54 o 
  -9   1  16       12.08       16.90     36.32 o 
  -8   1  16        2.04       13.15     27.92 o 
  -7   1  16      117.19      140.21     24.10 o 
  -6   1  16      157.14      114.83     26.13 o 
  -5   1  16       22.76       20.68     22.80 o 
  -4   1  16       12.07       -4.61     22.02 o 
  -3   1  16       12.07       19.65     15.62 o 
  -2   1  16      100.96      151.42     14.88 o 
  -1   1  16       61.13       40.38     14.42 o 
   0   1  16        0.46       -8.90     15.09 o 
   1   1  16       72.46       57.27     16.75 o 
   2   1  16       69.63      127.91     19.93 o 
   3   1  16       73.53       61.94     20.80 o 
   4   1  16        9.93       -0.21     25.18 o 
   5   1  16       11.84       -0.58     25.33 o 
   6   1  16        2.76       -2.40     31.63 o 
   7   1  16        5.11        3.32     34.28 o 
   8   1  16       10.47        1.75     55.77 o 
 -10   2  16       45.90       42.34     41.94 o 
  -9   2  16      179.02      169.96     38.31 o 
  -8   2  16        7.29       39.50     31.05 o 
  -7   2  16        4.97        9.89     33.27 o 
  -6   2  16      137.98      128.29     26.06 o 
  -5   2  16      221.33      215.74     24.72 o 
  -4   2  16      457.22      463.49     19.95 o 
  -3   2  16      721.44      705.17     26.83 o 
  -2   2  16       27.98       32.15     20.06 o 
  -1   2  16      469.05      489.21     17.71 o 
   0   2  16      877.00      965.26     38.57 o 
   1   2  16       23.29       32.34     20.47 o 
   2   2  16       71.80       66.48     19.47 o 
   3   2  16      289.95      350.25     22.31 o 
   4   2  16      136.36      218.37     24.98 o 
   5   2  16      174.24      169.05     27.44 o 
   6   2  16       99.49       93.55     32.99 o 
   7   2  16       31.15       43.22     43.63 o 
   8   2  16        0.16      -10.61     55.32 o 
 -10   3  16       71.29       74.48     42.71 o 
  -9   3  16        2.86      -46.12     46.12 o 
  -8   3  16       13.14        3.92     35.41 o 
  -7   3  16        6.90       18.45     34.80 o 
  -6   3  16      177.43      127.06     29.78 o 
  -5   3  16      337.24      341.92     22.30 o 
  -4   3  16       97.44      134.98     45.18 o 
  -3   3  16        6.60       -8.55     23.61 o 
  -2   3  16      688.82      692.50     36.68 o 
  -1   3  16      461.34      498.44     39.11 o 
   0   3  16      723.41      649.31     24.49 o 
   1   3  16       43.74       60.71     18.18 o 
   2   3  16        6.80        2.30     18.76 o 
   3   3  16       80.27       39.29     23.30 o 
   4   3  16      328.60      325.20     24.46 o 
   5   3  16        3.49        9.84     27.87 o 
   6   3  16      326.62      213.79     37.99 o 
   7   3  16       10.76        4.01     39.39 o 
   8   3  16        2.95      -10.18     55.11 o 
 -10   4  16        4.95        5.09     42.80 o 
  -9   4  16       99.85      111.23     40.66 o 
  -8   4  16        9.42      -24.06     35.96 o 
  -7   4  16      262.09      267.26     35.26 o 
  -6   4  16       20.66       23.16     29.54 o 
  -5   4  16       78.97      103.55     22.26 o 
  -4   4  16      155.18      118.47     27.40 o 
  -3   4  16      304.15      280.67     27.53 o 
  -2   4  16       70.49      105.13     22.45 o 
  -1   4  16        2.16       21.93     23.37 o 
   0   4  16      382.56      421.43     20.61 o 
   1   4  16       85.16       63.92     18.37 o 
   2   4  16       11.43       15.89     19.39 o 
   3   4  16       15.59       24.20     21.52 o 
   4   4  16       59.28       43.80     22.85 o 
   5   4  16        5.64      -33.45     33.45 o 
   6   4  16        6.55      -37.97     37.97 o 
   7   4  16       16.73        7.31     41.31 o 
   8   4  16       59.10      -51.82     84.94 o 
 -10   5  16       93.99      136.78     71.38 o 
  -9   5  16        1.23       35.01     56.54 o 
  -8   5  16        5.90        6.23     36.86 o 
  -7   5  16       70.25       73.99     34.36 o 
  -6   5  16      154.74      164.10     26.81 o 
  -5   5  16      318.16      356.70     24.48 o 
  -4   5  16       12.47        5.73     29.66 o 
  -3   5  16        2.52       11.50     29.15 o 
  -2   5  16      144.25       99.67     26.17 o 
  -1   5  16      773.21      750.37     30.09 o 
   0   5  16      120.89      128.82     18.90 o 
   1   5  16      143.82      195.61     21.37 o 
   2   5  16       97.60      152.06     23.21 o 
   3   5  16       39.12       63.37     22.90 o 
   4   5  16        4.30       18.64     23.76 o 
   5   5  16       23.87       -7.53     31.40 o 
   6   5  16       49.26       25.82     39.78 o 
   7   5  16       56.16       15.02     45.68 o 
   8   5  16       83.45       43.09     71.52 o 
  -9   6  16        3.87       66.10     49.10 o 
  -8   6  16      307.66      394.64     41.00 o 
  -7   6  16       64.44       66.92     34.95 o 
  -6   6  16      398.65      378.51     31.57 o 
  -5   6  16        4.23      -27.38     37.74 o 
  -4   6  16       81.50       84.26     32.43 o 
  -3   6  16      270.66      351.77     29.19 o 
  -2   6  16      481.08      499.80     37.47 o 
  -1   6  16       15.95       28.68     17.17 o 
   0   6  16       51.30       14.30     20.52 o 
   1   6  16       42.75       39.99     21.73 o 
   2   6  16       74.27       28.64     23.71 o 
   3   6  16       69.87      128.76     23.95 o 
   4   6  16       40.30      -18.40     24.09 o 
   5   6  16       26.61       21.85     32.10 o 
   6   6  16       53.42       44.13     40.71 o 
   7   6  16       49.98       52.82     56.27 o 
   8   6  16        1.49      -13.52     59.59 o 
  -9   7  16        0.80      -48.72     50.18 o 
  -8   7  16       84.49       76.12     38.64 o 
  -7   7  16       53.61       66.97     35.04 o 
  -6   7  16      289.02      295.14     29.10 o 
  -5   7  16        0.93      -23.63     23.63 o 
  -4   7  16      264.32      328.40     23.59 o 
  -3   7  16      185.82      185.82     28.91 o 
  -2   7  16       62.14       83.50     30.67 o 
  -1   7  16      130.37      141.41     19.47 o 
   0   7  16       48.41        9.64     25.36 o 
   1   7  16        3.85       24.27     22.86 o 
   2   7  16       86.77       45.00     23.80 o 
   3   7  16      217.99      197.07     29.07 o 
   4   7  16       26.70        8.15     36.83 o 
   5   7  16       29.08       65.31     43.26 o 
   6   7  16       87.07      167.24     42.32 o 
   7   7  16        5.59       74.15     45.87 o 
   8   7  16       53.41       11.77     82.63 o 
  -9   8  16       30.41      -52.77     52.77 o 
  -8   8  16       52.04       -8.36     40.15 o 
  -7   8  16       79.93      143.07     49.65 o 
  -6   8  16       32.44       21.53     28.37 o 
  -5   8  16        1.34       34.77     25.26 o 
  -4   8  16      454.53      524.28     26.81 o 
  -3   8  16      124.08      127.89     22.01 o 
  -2   8  16        5.02       -5.87     19.27 o 
  -1   8  16      102.92       97.44     21.41 o 
   0   8  16      107.54      106.07     22.61 o 
   1   8  16       54.80       27.46     23.20 o 
   2   8  16       13.32       33.87     24.34 o 
   3   8  16       63.92       62.97     25.74 o 
   4   8  16       69.72       86.49     29.04 o 
   5   8  16        9.78       -1.91     38.31 o 
   6   8  16      143.41      157.18     51.32 o 
   7   8  16        6.50      -20.21     43.43 o 
  -9   9  16      116.79      187.05     55.88 o 
  -8   9  16        0.79      -38.74     38.74 o 
  -7   9  16        5.41        3.85     31.15 o 
  -6   9  16      393.56      401.13     32.02 o 
  -5   9  16       44.46       56.00     27.39 o 
  -4   9  16      244.78      232.98     26.42 o 
  -3   9  16       43.70       47.56     25.87 o 
  -2   9  16      130.39      130.14     22.09 o 
  -1   9  16       26.55       37.45     22.39 o 
   0   9  16      270.53      245.18     25.27 o 
   1   9  16       16.10       -1.50     25.51 o 
   2   9  16        0.67       13.82     25.04 o 
   3   9  16      249.96      308.49     29.26 o 
   4   9  16      241.03      256.58     43.45 o 
   5   9  16       50.79       76.32     40.63 o 
   6   9  16       29.82      -36.62     55.10 o 
   7   9  16       12.48       34.29     46.38 o 
  -8  10  16       27.01       32.83     41.07 o 
  -7  10  16       20.93       -0.46     33.27 o 
  -6  10  16       97.57      164.71     33.59 o 
  -5  10  16      456.08      517.91     37.53 o 
  -4  10  16        3.18      -13.51     26.14 o 
  -3  10  16      502.98      508.09     41.29 o 
  -2  10  16        3.44       -2.23     22.82 o 
  -1  10  16        2.81        6.06     23.74 o 
   0  10  16       25.88        5.91     24.42 o 
   1  10  16       77.68       20.02     25.72 o 
   2  10  16      135.56      148.20     27.96 o 
   3  10  16      207.50      209.96     29.38 o 
   4  10  16       21.62       15.95     33.33 o 
   5  10  16        5.05       -7.67     40.84 o 
   6  10  16       36.19       50.55     46.13 o 
   7  10  16        0.34       -2.76     58.71 o 
  -8  11  16       23.94      -12.12     42.73 o 
  -7  11  16        1.11       11.50     45.29 o 
  -6  11  16       12.63      -37.89     37.89 o 
  -5  11  16       24.42        1.27     29.37 o 
  -4  11  16        5.40      -28.79     28.79 o 
  -3  11  16        6.89       34.54     40.25 o 
  -2  11  16      143.87      193.83     31.59 o 
  -1  11  16       24.80       25.52     25.29 o 
   0  11  16        3.57       19.15     26.05 o 
   1  11  16        5.35       -3.85     34.02 o 
   2  11  16      101.41      101.92     29.19 o 
   3  11  16       53.11        7.21     31.88 o 
   4  11  16       22.70       14.53     34.72 o 
   5  11  16       16.85       33.66     59.80 o 
   6  11  16       22.39       87.07     45.00 o 
  -7  12  16       54.12       74.21     35.88 o 
  -6  12  16       44.50        9.95     33.27 o 
  -5  12  16       10.97       59.96     32.01 o 
  -4  12  16       94.16      118.57     31.84 o 
  -3  12  16       23.95      -18.81     30.10 o 
  -2  12  16       12.01       56.90     30.25 o 
  -1  12  16       11.20      -25.80     25.80 o 
   0  12  16        2.87      -25.79     27.04 o 
   1  12  16      360.18      450.73     30.97 o 
   2  12  16       52.55       18.70     28.81 o 
   3  12  16       27.84       22.96     34.61 o 
   4  12  16       59.25       -9.91     40.95 o 
   5  12  16       63.90       34.94     44.85 o 
   6  12  16       10.21       43.82     45.65 o 
  -7  13  16       35.10        4.60     41.02 o 
  -6  13  16       44.61       -5.48     44.05 o 
  -5  13  16        3.03      -13.80     33.23 o 
  -4  13  16      202.45      235.50     34.89 o 
  -3  13  16      112.25      137.02     33.51 o 
  -2  13  16       91.90       74.60     31.87 o 
  -1  13  16        6.32       -3.65     30.58 o 
   0  13  16       29.85       46.07     28.85 o 
   1  13  16       38.44       25.36     29.33 o 
   2  13  16        7.18       80.77     37.13 o 
   3  13  16        4.55       29.86     35.39 o 
   4  13  16        8.04       21.55     41.82 o 
   5  13  16        0.73       -6.51     46.19 o 
  -6  14  16      188.59      206.13     42.74 o 
  -5  14  16        2.71        7.85     35.11 o 
  -4  14  16      117.20      172.26     36.11 o 
  -3  14  16       92.41       70.01     34.53 o 
  -2  14  16       56.82       41.76     32.99 o 
  -1  14  16       76.34      151.74     34.71 o 
   0  14  16      306.79      314.02     35.65 o 
   1  14  16        5.33      -14.93     30.67 o 
   2  14  16       69.24       56.47     34.52 o 
   3  14  16       41.53      123.08     37.69 o 
   4  14  16        3.07      107.82     49.52 o 
   5  14  16       49.46       35.07    120.62 o 
  -6  15  16       26.14       20.98     48.81 o 
  -5  15  16       34.64       90.13     42.48 o 
  -4  15  16        3.20       59.83     37.01 o 
  -3  15  16        6.68       -6.81     42.70 o 
  -2  15  16      310.52      357.60     38.26 o 
  -1  15  16      158.66      164.27     36.85 o 
   0  15  16      392.97      399.62     48.10 o 
   1  15  16       21.93       57.50     36.70 o 
   2  15  16        0.54      -15.60     36.58 o 
   3  15  16       39.48       51.33     37.91 o 
   4  15  16       48.87       -6.26     55.01 o 
  -5  16  16      185.02      197.94     51.85 o 
  -4  16  16       37.93       -9.29     41.51 o 
  -3  16  16       29.33       -7.35     41.51 o 
  -2  16  16       31.99       47.34     37.56 o 
  -1  16  16       26.02       19.09     37.72 o 
   0  16  16        8.42       29.16     37.04 o 
   1  16  16       69.54       63.02     37.97 o 
   2  16  16        8.52      -40.02     40.02 o 
   3  16  16        1.07       10.75     44.91 o 
  -3  17  16       15.89       20.29     72.18 o 
  -2  17  16       68.69       55.71     43.97 o 
  -1  17  16        8.51       17.06     44.03 o 
   0  17  16        1.77      -48.09     48.09 o 
   1  17  16        6.88      -30.69     41.24 o 
  -9   0  17       11.27       91.54     50.66 o 
  -7   0  17       75.66       40.80     72.75 o 
  -5   0  17       10.02       16.18     49.44 o 
  -3   0  17      373.79      429.66     26.46 o 
  -1   0  17       65.28       63.11     22.73 o 
   1   0  17      566.32      677.12     31.22 o 
   3   0  17      164.80      224.38     36.50 o 
   5   0  17      270.66      284.13     48.63 o 
   7   0  17      432.30      681.79     81.19 o 
  -9   1  17       99.21      109.29     39.99 o 
  -8   1  17      114.20      115.50     29.59 o 
  -7   1  17      167.70      155.63     25.90 o 
  -6   1  17       10.98       22.23     26.97 o 
  -5   1  17       11.93       10.56     24.65 o 
  -4   1  17        4.53       15.23     23.33 o 
  -3   1  17      189.22      208.65     22.86 o 
  -2   1  17        1.69       18.74     18.87 o 
  -1   1  17      104.91      138.76     19.91 o 
   0   1  17       10.45        5.13     16.71 o 
   1   1  17       77.43       93.49     19.25 o 
   2   1  17        1.85      -19.97     19.97 o 
   3   1  17       10.57      -10.06     22.15 o 
   4   1  17       45.83      -13.81     27.82 o 
   5   1  17       61.43       79.01     32.95 o 
   6   1  17       29.41        9.81     34.10 o 
   7   1  17        1.63       29.04     52.41 o 
   8   1  17        1.12       -3.75     56.33 o 
  -9   2  17      189.77      191.65     39.58 o 
  -8   2  17      184.71      194.56     33.07 o 
  -7   2  17      109.17       63.33     35.13 o 
  -6   2  17      156.80      153.55     26.89 o 
  -5   2  17      690.14      770.53     42.20 o 
  -4   2  17        0.95      -12.67     17.36 o 
  -3   2  17      180.57      189.22     24.56 o 
  -2   2  17       21.65       -8.11     22.28 o 
  -1   2  17       94.75      141.56     17.00 o 
   0   2  17      123.69      168.77     26.23 o 
   1   2  17      324.88      264.92     24.52 o 
   2   2  17      220.53      222.90     22.27 o 
   3   2  17        8.91        1.19     21.68 o 
   4   2  17       26.64       56.73     27.57 o 
   5   2  17        3.21       -3.73     32.32 o 
   6   2  17       22.29       42.62     39.31 o 
   7   2  17        1.19       -3.06     43.60 o 
   8   2  17        1.16      -24.96     58.15 o 
  -9   3  17       70.55       28.44     39.70 o 
  -8   3  17       15.34       -5.33     31.94 o 
  -7   3  17       12.72      -29.44     33.89 o 
  -6   3  17        0.12       -0.92     30.20 o 
  -5   3  17       36.65       24.35     21.13 o 
  -4   3  17      133.95       62.76     37.20 o 
  -3   3  17        7.37      -10.19     25.75 o 
  -2   3  17       72.06       86.12     24.34 o 
  -1   3  17      154.00      246.89     25.48 o 
   0   3  17       85.46      100.24     22.33 o 
   1   3  17        6.16       38.57     19.21 o 
   2   3  17       11.76       11.63     25.97 o 
   3   3  17      241.99      283.37     23.38 o 
   4   3  17        3.25        8.80     25.08 o 
   5   3  17      239.31      274.97     34.82 o 
   6   3  17       36.12       23.01     40.66 o 
   7   3  17        5.38      121.85     44.32 o 
  -9   4  17       51.03       54.29     40.65 o 
  -8   4  17       19.96       49.38     38.67 o 
  -7   4  17      219.89      246.25     36.84 o 
  -6   4  17      240.00      256.46     44.19 o 
  -5   4  17      301.28      257.26     34.83 o 
  -4   4  17       33.93       -5.96     36.65 o 
  -3   4  17       16.44      -51.70     51.70 o 
  -2   4  17      113.73      139.46     23.94 o 
  -1   4  17      339.92      384.88     28.58 o 
   0   4  17       46.21       72.40     19.18 o 
   1   4  17      306.47      290.26     21.53 o 
   2   4  17       45.32       10.87     21.01 o 
   3   4  17       58.89       50.16     23.01 o 
   4   4  17      115.08      169.94     30.19 o 
   5   4  17      213.26      200.77     47.61 o 
   6   4  17       12.52      -34.82     54.71 o 
   7   4  17       74.94       70.96     43.40 o 
  -9   5  17       17.37      -13.76     41.80 o 
  -8   5  17        4.36       -1.53     41.22 o 
  -7   5  17       37.70        9.91     36.00 o 
  -6   5  17        1.98       33.26     30.76 o 
  -5   5  17       26.61      -12.38     34.00 o 
  -4   5  17      146.07      182.87     34.28 o 
  -3   5  17      171.42       97.56     32.16 o 
  -2   5  17       33.72       36.34     25.64 o 
  -1   5  17       26.77       -1.14     25.22 o 
   0   5  17        7.83        5.08     19.77 o 
   1   5  17      418.86      452.09     24.70 o 
   2   5  17       79.83       74.93     24.19 o 
   3   5  17      133.56       94.51     24.39 o 
   4   5  17        6.44        0.68     35.54 o 
   5   5  17       25.01       38.62     37.09 o 
   6   5  17       68.75       90.93     42.79 o 
   7   5  17       30.47      -11.22     43.37 o 
  -9   6  17        3.50       29.15     51.22 o 
  -8   6  17       45.62       13.40     39.24 o 
  -7   6  17       29.46      -35.43     51.84 o 
  -6   6  17       32.87       33.76     28.13 o 
  -5   6  17      168.61      210.69     37.37 o 
  -4   6  17       10.46       -5.53     32.88 o 
  -3   6  17      379.71      431.73     37.20 o 
  -2   6  17      115.18      136.44     51.29 o 
  -1   6  17       51.18      102.28     30.21 o 
   0   6  17       43.17       81.71     21.70 o 
   1   6  17      243.63      306.01     27.64 o 
   2   6  17       12.69       69.37     25.12 o 
   3   6  17      261.55      347.63     26.86 o 
   4   6  17       28.98      -12.33     40.35 o 
   5   6  17        0.33      -37.50     37.50 o 
   6   6  17        3.51      -37.56     41.96 o 
   7   6  17        3.94       10.60     46.22 o 
  -9   7  17       19.58      -50.79     50.79 o 
  -8   7  17       52.09       44.02     43.96 o 
  -7   7  17       23.55        6.12     35.26 o 
  -6   7  17       40.47       68.57     28.15 o 
  -5   7  17       99.86      111.61     37.20 o 
  -4   7  17       37.69       26.42     46.83 o 
  -3   7  17      127.46      140.70     30.33 o 
  -2   7  17       59.78       68.02     28.73 o 
  -1   7  17       13.63       31.33     19.19 o 
   0   7  17        9.86      -15.60     26.55 o 
   1   7  17      651.29      640.03     28.74 o 
   2   7  17       76.93      105.40     26.39 o 
   3   7  17       66.15       59.18     28.14 o 
   4   7  17        9.08      -18.71     32.08 o 
   5   7  17        4.94        3.76     38.89 o 
   6   7  17       29.23       28.85     43.12 o 
   7   7  17       13.64       14.37     46.45 o 
  -8   8  17       59.05       44.78     41.36 o 
  -7   8  17        0.02       20.68     40.90 o 
  -6   8  17        9.02       34.05     28.82 o 
  -5   8  17       82.14      101.14     40.59 o 
  -4   8  17        1.48       56.94     37.90 o 
  -3   8  17       17.35      -14.79     29.46 o 
  -2   8  17        1.49       10.55     30.34 o 
  -1   8  17      196.57      235.16     22.67 o 
   0   8  17        2.74        9.47     22.82 o 
   1   8  17      106.60       80.41     25.14 o 
   2   8  17        2.82      -26.57     26.57 o 
   3   8  17        8.20       -5.07     34.48 o 
   4   8  17       31.14       14.44     32.25 o 
   5   8  17        8.67      -21.69     40.83 o 
   6   8  17        0.78        1.83     64.11 o 
  -8   9  17        0.21       22.41     40.95 o 
  -7   9  17        7.70       14.22     33.28 o 
  -6   9  17       34.87       61.82     29.92 o 
  -5   9  17        1.92      -18.87     40.62 o 
  -4   9  17        1.63        2.17     37.86 o 
  -3   9  17       43.82        4.38     31.27 o 
  -2   9  17       36.39       86.40     35.43 o 
  -1   9  17       12.30       14.42     22.86 o 
   0   9  17      261.64      305.02     26.06 o 
   1   9  17        5.19      -17.33     24.93 o 
   2   9  17       45.27        1.55     26.67 o 
   3   9  17       79.82       88.71     31.99 o 
   4   9  17       35.58       74.96     69.50 o 
   5   9  17       11.74       54.61     69.25 o 
   6   9  17       57.68       36.20     51.84 o 
  -8  10  17       37.12      -48.90     48.90 o 
  -7  10  17      106.76      123.31     34.99 o 
  -6  10  17      396.41      428.87     34.74 o 
  -5  10  17      115.20      105.03     42.84 o 
  -4  10  17       95.02      117.60     42.08 o 
  -3  10  17        3.62       56.00     40.87 o 
  -2  10  17      343.39      367.60     44.09 o 
  -1  10  17      382.82      372.20     27.08 o 
   0  10  17      525.82      672.21     31.27 o 
   1  10  17      213.39      124.41     27.20 o 
   2  10  17       40.75       35.30     32.61 o 
   3  10  17        6.63        2.58     33.96 o 
   4  10  17       92.37       57.92     44.23 o 
   5  10  17        0.25      -43.29     43.29 o 
   6  10  17       26.68       83.85     46.63 o 
  -7  11  17      120.00      203.32     39.75 o 
  -6  11  17        4.25      -32.89     32.89 o 
  -5  11  17        2.07       27.22     31.41 o 
  -4  11  17       67.74      101.96     42.51 o 
  -3  11  17       76.02       61.27     28.35 o 
  -2  11  17       99.94       98.11     28.83 o 
  -1  11  17       23.80       49.24     28.95 o 
   0  11  17       16.91       14.18     26.87 o 
   1  11  17       22.78       26.02     28.50 o 
   2  11  17       26.27       13.30     32.86 o 
   3  11  17       57.79      -20.31     33.87 o 
   4  11  17      110.51      129.60     42.34 o 
   5  11  17        3.42        6.12     44.24 o 
  -7  12  17       12.53       -5.65     39.63 o 
  -6  12  17        6.86       -5.38     37.77 o 
  -5  12  17       29.18       47.57     33.35 o 
  -4  12  17       57.70       75.88     31.36 o 
  -3  12  17        9.68       24.68     30.38 o 
  -2  12  17       93.57       74.46     31.50 o 
  -1  12  17        0.02      -28.52     28.52 o 
   0  12  17        7.85       15.72     28.38 o 
   1  12  17       33.12       29.53     29.45 o 
   2  12  17      132.97      128.83     41.09 o 
   3  12  17       62.27       80.28     35.33 o 
   4  12  17       48.83       36.39     43.63 o 
   5  12  17        9.24      -44.55     44.55 o 
  -6  13  17       32.34       55.54     40.08 o 
  -5  13  17      207.31      270.00     43.65 o 
  -4  13  17       42.21       59.10     33.63 o 
  -3  13  17       85.44       50.48     67.66 o 
  -2  13  17       16.54        1.10     32.30 o 
  -1  13  17       23.72       41.89     32.57 o 
   0  13  17        1.52      -28.79     29.37 o 
   1  13  17        7.68       -0.21     34.44 o 
   2  13  17        2.47      -34.93     34.93 o 
   3  13  17       14.85      -15.47     39.26 o 
   4  13  17        0.33      -25.34     44.71 o 
  -5  14  17      138.91      100.47     41.44 o 
  -4  14  17        6.01       16.30     40.37 o 
  -3  14  17      197.42      240.63     43.99 o 
  -2  14  17        0.13       26.57     35.10 o 
  -1  14  17        1.64      -32.24     43.23 o 
   0  14  17        6.81       -9.52     36.13 o 
   1  14  17       29.48       -2.97     36.30 o 
   2  14  17        1.24       -4.95     36.66 o 
   3  14  17        4.51       10.72     38.89 o 
  -4  15  17       71.63       66.34     42.80 o 
  -3  15  17       38.95       59.85     48.91 o 
  -2  15  17        0.00       25.15     36.09 o 
  -1  15  17        3.87        8.30     36.73 o 
   0  15  17       84.96       69.55     37.33 o 
   1  15  17       57.93       81.86     38.60 o 
   2  15  17       17.62       -0.83     38.78 o 
  -3  16  17        8.53       54.53     47.43 o 
  -2  16  17       62.56       86.02     43.42 o 
  -1  16  17        5.68       43.25     44.45 o 
   0  16  17       53.69       39.63     44.88 o 
   1  16  17        1.35       16.91    101.89 o 
  -8   0  18      154.19      172.72     41.75 o 
  -6   0  18       16.48       25.30     33.80 o 
  -4   0  18      499.53      450.01     57.81 o 
  -2   0  18     1045.90     1057.40     39.71 o 
   0   0  18        4.43      -25.50     25.50 o 
   2   0  18      534.96      521.82     52.56 o 
   4   0  18      634.17      603.83     51.07 o 
   6   0  18       52.83       52.84     52.07 o 
  -9   1  18       16.77       30.44     39.05 o 
  -8   1  18        1.77       19.13     33.85 o 
  -7   1  18        8.12      -17.71     26.18 o 
  -6   1  18       36.33      108.08     28.52 o 
  -5   1  18        1.93      -11.01     25.13 o 
  -4   1  18        5.47       13.53     24.25 o 
  -3   1  18        6.46       17.80     23.39 o 
  -2   1  18      440.15      457.81     26.33 o 
  -1   1  18      100.94      104.51     19.76 o 
   0   1  18       59.47       25.56     17.99 o 
   1   1  18      127.03      122.00     20.74 o 
   2   1  18       39.64       20.25     22.02 o 
   3   1  18       39.09       38.05     29.44 o 
   4   1  18       20.01        0.67     30.56 o 
   5   1  18        4.16      -33.16     33.16 o 
   6   1  18       28.60       34.25     36.66 o 
   7   1  18       30.71      -12.28     51.84 o 
  -9   2  18       31.00       70.22     40.53 o 
  -8   2  18       15.03       37.07     32.58 o 
  -7   2  18       12.09       76.15     35.72 o 
  -6   2  18      105.96      131.63     30.26 o 
  -5   2  18      126.86      197.13     45.76 o 
  -4   2  18       46.81       42.72     38.86 o 
  -3   2  18       16.56       34.23     28.18 o 
  -2   2  18      105.76      136.13     26.50 o 
  -1   2  18        1.21       -1.22     17.86 o 
   0   2  18      513.37      632.52     23.56 o 
   1   2  18        2.40       38.08     20.17 o 
   2   2  18       56.88       30.44     22.07 o 
   3   2  18        2.19       21.38     26.65 o 
   4   2  18       26.68       56.83     31.11 o 
   5   2  18        1.32       36.49     33.49 o 
   6   2  18       24.20       25.69     36.56 o 
   7   2  18        1.61      -32.33     64.47 o 
  -9   3  18        7.70       33.67     41.38 o 
  -8   3  18       44.99       -0.11     34.01 o 
  -7   3  18        0.12      -51.02     55.92 o 
  -6   3  18      141.82       76.98     54.59 o 
  -5   3  18       94.66      122.31     31.85 o 
  -4   3  18      206.14      190.04     39.48 o 
  -3   3  18        0.65       -1.35     35.44 o 
  -2   3  18        7.71      -12.83     32.57 o 
  -1   3  18      247.84      282.51     34.44 o 
   0   3  18      146.88      125.59     20.43 o 
   1   3  18        1.98       19.46     20.72 o 
   2   3  18       54.42        9.35     22.91 o 
   3   3  18       19.37       10.06     39.97 o 
   4   3  18       45.59       48.72     29.32 o 
   5   3  18        4.24       16.35     33.81 o 
   6   3  18       33.55        9.15     41.09 o 
   7   3  18        0.07      -58.50     58.50 o 
  -9   4  18       14.65      -27.53     85.81 o 
  -8   4  18        1.65       12.48     44.08 o 
  -7   4  18       15.90       48.63     58.55 o 
  -6   4  18        9.09       51.40    114.91 o 
  -5   4  18       58.30       31.12     35.54 o 
  -4   4  18        7.04       18.55     29.35 o 
  -3   4  18        0.49       17.20     28.28 o 
  -2   4  18       57.13       54.25     27.31 o 
  -1   4  18      129.28      129.16     34.86 o 
   0   4  18      173.01      161.42     21.61 o 
   1   4  18       71.19       81.64     21.85 o 
   2   4  18       30.67       11.79     24.35 o 
   3   4  18       46.45       46.71     28.47 o 
   4   4  18      246.52      324.76     34.19 o 
   5   4  18       67.52       63.85     40.31 o 
   6   4  18      123.58      146.02     44.05 o 
   7   4  18        0.67      -56.09     56.09 o 
  -8   5  18        0.48       23.80     40.42 o 
  -7   5  18        1.48      -44.06     56.86 o 
  -6   5  18       73.18       46.35    121.18 o 
  -5   5  18      133.21       92.19     36.50 o 
  -4   5  18        3.86      -32.86     32.86 o 
  -3   5  18        4.72       34.95     33.68 o 
  -2   5  18        1.76        5.29     30.15 o 
  -1   5  18        9.57       32.00     27.64 o 
   0   5  18      110.30       73.90     21.97 o 
   1   5  18       20.77      -28.27     28.27 o 
   2   5  18        9.24      -14.45     29.53 o 
   3   5  18       69.55       77.98     31.26 o 
   4   5  18        0.51        8.09     32.24 o 
   5   5  18       40.58       69.29     40.27 o 
   6   5  18       20.88      -42.84     42.84 o 
  -8   6  18      318.56      319.36     62.07 o 
  -7   6  18        5.16      -76.31    129.20 o 
  -6   6  18      324.31      323.67     41.64 o 
  -5   6  18        0.21      -36.69     45.49 o 
  -4   6  18      178.04      113.79     42.94 o 
  -3   6  18      179.76      235.14     37.49 o 
  -2   6  18      594.20      611.28     35.12 o 
  -1   6  18       56.47       31.71     30.46 o 
   0   6  18       91.10       50.97     22.32 o 
   1   6  18       90.59      144.87     25.60 o 
   2   6  18       40.70       57.05     28.93 o 
   3   6  18       63.63       61.72     30.76 o 
   4   6  18       26.90       16.88     38.42 o 
   5   6  18        0.42       35.61     41.61 o 
   6   6  18       12.89      -32.73     44.17 o 
  -8   7  18       20.71      -27.88     85.46 o 
  -7   7  18        4.64      -22.14     59.22 o 
  -6   7  18      129.62      182.73     42.99 o 
  -5   7  18       16.94       60.32     38.42 o 
  -4   7  18       88.07      133.19     37.06 o 
  -3   7  18       45.38       87.29     43.64 o 
  -2   7  18        0.83      -28.25     30.42 o 
  -1   7  18        2.20        3.21     31.07 o 
   0   7  18        9.65      -23.03     23.03 o 
   1   7  18       18.28       35.40     26.37 o 
   2   7  18        0.16       -0.86     30.19 o 
   3   7  18       28.71      -19.47     32.14 o 
   4   7  18        0.45      -21.70     37.94 o 
   5   7  18        4.50      -38.80     40.89 o 
   6   7  18       14.03       -4.29     45.04 o 
  -7   8  18        0.18      102.37     88.69 o 
  -6   8  18        9.82       38.52     42.00 o 
  -5   8  18       10.97       33.36     40.30 o 
  -4   8  18       42.85      104.07     40.94 o 
  -3   8  18        0.35      -39.12     39.93 o 
  -2   8  18       20.12      -16.07     32.18 o 
  -1   8  18        0.02      -33.47     33.47 o 
   0   8  18        3.14       16.15     24.31 o 
   1   8  18        0.86       12.83     28.08 o 
   2   8  18       14.08       -5.52     30.83 o 
   3   8  18       32.49       24.38     31.79 o 
   4   8  18       19.55      -15.23     39.11 o 
   5   8  18        1.64      -18.84     41.74 o 
   6   8  18       25.88        6.86     70.70 o 
  -7   9  18        2.95      -44.08     80.41 o 
  -6   9  18      174.85      210.58     45.44 o 
  -5   9  18       30.07       20.00     63.11 o 
  -4   9  18      180.97      115.82     43.19 o 
  -3   9  18        0.06      -11.81     33.46 o 
  -2   9  18       76.53       62.25     33.93 o 
  -1   9  18      161.65      181.63     35.98 o 
   0   9  18      111.27       54.35     29.39 o 
   1   9  18       10.61       26.79     32.39 o 
   2   9  18       28.73      -37.60     38.74 o 
   3   9  18       76.73       65.06     34.82 o 
   4   9  18       16.82       68.26     44.88 o 
   5   9  18       52.33       -9.19     46.25 o 
  -7  10  18       25.30       37.66     54.89 o 
  -6  10  18        5.52       71.95     45.98 o 
  -5  10  18      227.49      338.08     46.72 o 
  -4  10  18       14.52       97.61     43.91 o 
  -3  10  18      160.35      140.12     43.60 o 
  -2  10  18       57.06       92.73     35.66 o 
  -1  10  18        1.61       23.71     34.91 o 
   0  10  18       37.10       29.56     27.16 o 
   1  10  18       71.76       65.08     31.56 o 
   2  10  18        2.01       43.61     33.24 o 
   3  10  18       26.07       25.40     37.42 o 
   4  10  18        0.43      -41.09     41.09 o 
   5  10  18        0.41       51.44     46.68 o 
  -6  11  18        0.06       19.69     52.42 o 
  -5  11  18        9.59      -46.53     46.53 o 
  -4  11  18        0.56       12.60     42.20 o 
  -3  11  18       41.44       63.04     43.30 o 
  -2  11  18        3.40      -26.42     42.33 o 
  -1  11  18       20.49       19.21     36.34 o 
   0  11  18        1.88       25.43     28.22 o 
   1  11  18       12.33       30.61     32.34 o 
   2  11  18        1.69       16.40     34.96 o 
   3  11  18       38.47       29.19     37.00 o 
   4  11  18        0.10        4.71     53.60 o 
  -6  12  18       17.82      162.56     71.70 o 
  -5  12  18       10.12       58.37     81.02 o 
  -4  12  18      172.59      225.09     48.71 o 
  -3  12  18       37.64       33.68     45.49 o 
  -2  12  18      105.24      138.45     45.64 o 
  -1  12  18        3.94      -17.82     45.01 o 
   0  12  18        0.41      -15.14     32.92 o 
   1  12  18      200.74      239.06     35.99 o 
   2  12  18       27.69      -10.78     36.05 o 
   3  12  18       43.35       48.52     44.12 o 
   4  12  18       66.87       32.90     86.64 o 
  -5  13  18        1.37       58.15     59.43 o 
  -4  13  18       13.93       88.35     55.44 o 
  -3  13  18       36.15       44.74     49.00 o 
  -2  13  18        0.41       22.05     48.20 o 
  -1  13  18        2.51       10.79     53.09 o 
   0  13  18       44.35       30.56     34.54 o 
   1  13  18       30.87      -13.03     35.30 o 
   2  13  18       14.53       37.87     37.48 o 
   3  13  18        0.49       13.33     42.78 o 
  -4  14  18        1.50      -12.46     77.71 o 
  -3  14  18        5.54      -57.79     57.79 o 
  -2  14  18       33.78        5.60    110.47 o 
  -1  14  18        1.60       43.13     35.99 o 
   0  14  18       20.17       41.54     36.79 o 
   1  14  18        0.00      -18.64     39.94 o 
   2  14  18        2.78      -45.43     67.87 o 
  -2  15  18       57.55      -32.32     75.10 o 
  -1  15  18       93.82      127.31     46.83 o 
   0  15  18       67.22       50.64     47.29 o 
  -7   0  19        5.11       -6.73     37.72 o 
  -5   0  19        3.23      -30.63     55.90 o 
  -3   0  19       19.64      -13.58     55.32 o 
  -1   0  19       22.03       60.35     27.39 o 
   1   0  19      237.31      371.08    127.54 o 
   3   0  19      221.01      224.12     61.55 o 
   5   0  19        1.13       59.48     97.53 o 
  -8   1  19        4.78       23.04     33.17 o 
  -7   1  19      152.81      139.63     36.59 o 
  -6   1  19        0.87        7.57     40.50 o 
  -5   1  19       14.57       -6.27     39.81 o 
  -4   1  19        2.95      -38.90     38.90 o 
  -3   1  19        3.07      -24.68     24.68 o 
  -2   1  19       89.28       82.20     25.54 o 
  -1   1  19       20.94       28.26     24.46 o 
   0   1  19       29.91       24.22     21.01 o 
   1   1  19        4.68       -1.55     24.12 o 
   2   1  19        0.69       19.51     25.72 o 
   3   1  19        7.36       31.02     30.75 o 
   4   1  19       44.73       -0.18     41.70 o 
   5   1  19       68.80       25.29     35.87 o 
   6   1  19       30.29       63.86     38.60 o 
  -8   2  19       89.89       84.84     43.35 o 
  -7   2  19       50.86      112.17     41.31 o 
  -6   2  19        0.37       20.02     47.57 o 
  -5   2  19      363.36      424.86     50.24 o 
  -4   2  19       98.21      123.03     43.07 o 
  -3   2  19       75.82       53.89     33.61 o 
  -2   2  19       81.07       53.60     32.25 o 
  -1   2  19       24.94       42.85     26.04 o 
   0   2  19       18.61        7.50     20.80 o 
   1   2  19       70.72       32.19     27.18 o 
   2   2  19       43.25        4.11     46.19 o 
   3   2  19        0.75      -19.23     36.83 o 
   4   2  19        6.87       49.27     33.17 o 
   5   2  19        7.33       43.11     36.21 o 
   6   2  19       24.41       62.35     57.42 o 
  -8   3  19        0.08       -9.01     51.14 o 
  -7   3  19       13.80      -36.26     59.50 o 
  -6   3  19        0.20       -2.54     73.05 o 
  -5   3  19       96.61      131.32     45.70 o 
  -4   3  19       92.15      141.42     52.70 o 
  -3   3  19       34.42       68.02     30.85 o 
  -2   3  19       60.39       57.72     29.52 o 
  -1   3  19       35.38       42.21     27.41 o 
   0   3  19       28.37       60.21     28.66 o 
   1   3  19      105.87       86.45     24.39 o 
   2   3  19        3.67       16.49     27.28 o 
   3   3  19        6.59       48.17     28.87 o 
   4   3  19        3.83        8.44     34.08 o 
   5   3  19       45.78      109.45     41.42 o 
   6   3  19       10.60       21.89     44.16 o 
  -8   4  19        4.47      -80.24     80.24 o 
  -7   4  19       94.80       29.79     59.88 o 
  -6   4  19        2.49       -2.19     61.37 o 
  -5   4  19      107.48      151.43     37.07 o 
  -4   4  19       66.35       63.42     34.97 o 
  -3   4  19        0.15       49.92     31.05 o 
  -2   4  19       68.37       89.36     46.71 o 
  -1   4  19      119.18      138.63     29.78 o 
   0   4  19       19.83       23.89     29.88 o 
   1   4  19      204.94      134.86     25.57 o 
   2   4  19      338.60      334.48     29.83 o 
   3   4  19       25.67       14.89     30.33 o 
   4   4  19       86.02       67.90     38.82 o 
   5   4  19        1.21       15.54     56.81 o 
   6   4  19        1.93       76.18     52.91 o 
  -7   5  19       10.51       38.09    103.41 o 
  -6   5  19        3.87        1.36     56.13 o 
  -5   5  19        1.06       22.33     38.71 o 
  -4   5  19       44.93       47.25     36.05 o 
  -3   5  19      152.22      207.74     36.32 o 
  -2   5  19        3.60      -23.22     30.30 o 
  -1   5  19       33.42       46.40     32.04 o 
   0   5  19       18.63       22.22     35.70 o 
   1   5  19      230.08      252.65     28.77 o 
   2   5  19      117.00      105.18     29.99 o 
   3   5  19        8.50      -27.90     31.39 o 
   4   5  19       14.34       10.23     40.42 o 
   5   5  19        7.54       52.36     42.75 o 
  -7   6  19        1.30       75.53     83.63 o 
  -6   6  19        6.22      -35.87     59.48 o 
  -5   6  19      125.74       71.01     52.94 o 
  -4   6  19        0.27      -24.76     38.35 o 
  -3   6  19      128.79      170.59     41.82 o 
  -2   6  19        7.05        8.97     31.69 o 
  -1   6  19       13.82       54.30     32.80 o 
   0   6  19       57.79       40.80     38.37 o 
   1   6  19       38.18       68.59     27.98 o 
   2   6  19       11.00        7.96     30.08 o 
   3   6  19       66.91       75.04     32.97 o 
   4   6  19        2.12        3.61     38.67 o 
   5   6  19        0.09      -20.88     41.88 o 
  -7   7  19        1.01       88.95     87.21 o 
  -6   7  19        3.33       36.50     43.29 o 
  -5   7  19        4.05      -15.02     41.13 o 
  -4   7  19        4.09        5.51     38.61 o 
  -3   7  19        6.44       15.96     39.07 o 
  -2   7  19        0.38        6.45     33.09 o 
  -1   7  19        1.47      -17.70     34.37 o 
   0   7  19        2.01       55.84     41.15 o 
   1   7  19       66.41       52.52     36.63 o 
   2   7  19        6.64       -0.37     31.09 o 
   3   7  19        7.95       -2.06     33.07 o 
   4   7  19       14.31      -39.43     39.43 o 
   5   7  19        2.67      -18.44     43.30 o 
  -6   8  19       52.27       24.64     50.21 o 
  -5   8  19       74.75       67.57     78.70 o 
  -4   8  19       86.11       57.62     40.53 o 
  -3   8  19       11.90        0.71     40.07 o 
  -2   8  19        0.90      -15.36     35.31 o 
  -1   8  19      256.13      273.70     59.85 o 
   0   8  19      126.81      157.76     42.91 o 
   1   8  19       84.98       66.74     29.98 o 
   2   8  19      163.95      196.04     33.01 o 
   3   8  19       28.41       24.69     33.35 o 
   4   8  19        1.05       30.10     42.05 o 
   5   8  19       24.42      -42.08     72.31 o 
  -6   9  19       15.05      -34.84     57.76 o 
  -5   9  19       21.76        0.15     44.71 o 
  -4   9  19       12.53       20.99     43.02 o 
  -3   9  19       10.31      -23.43     42.56 o 
  -2   9  19        0.54       -9.64     34.86 o 
  -1   9  19       27.17       88.68     43.72 o 
   0   9  19       42.43       64.39     44.56 o 
   1   9  19       46.26      106.69     38.50 o 
   2   9  19       18.68       -9.03     32.66 o 
   3   9  19        6.29      -35.88     35.88 o 
   4   9  19        6.71      -41.88     41.88 o 
  -6  10  19       35.10       35.46     69.61 o 
  -5  10  19       18.07       74.18     75.45 o 
  -4  10  19        0.00      -17.84     54.62 o 
  -3  10  19       45.87       -3.58     43.33 o 
  -2  10  19       60.91       45.43     43.74 o 
  -1  10  19       23.09      -47.65     67.29 o 
   0  10  19       85.97      172.53     45.34 o 
   1  10  19        3.24      -18.82     32.52 o 
   2  10  19        2.94       55.17     34.55 o 
   3  10  19        1.73      -36.75     36.75 o 
   4  10  19       11.91       31.72     69.30 o 
  -5  11  19        5.63      -46.47     56.46 o 
  -4  11  19       79.22      103.84     56.13 o 
  -3  11  19       55.02       62.30     45.74 o 
  -2  11  19      108.93       85.30     46.70 o 
  -1  11  19        1.83      -25.50     43.42 o 
   0  11  19       14.24      -54.54     54.54 o 
   1  11  19       34.45       32.84     33.62 o 
   2  11  19        4.46      -23.17     35.35 o 
   3  11  19       20.60       41.04     42.35 o 
  -4  12  19        7.70       66.72     58.39 o 
  -3  12  19        3.36        4.95     56.02 o 
  -2  12  19       33.92      -23.41     60.85 o 
  -1  12  19        2.44      -17.26     73.51 o 
   0  12  19        3.21       26.10     49.22 o 
   1  12  19        3.61      -29.08     35.66 o 
   2  12  19       20.53      -38.54     38.54 o 
  -3  13  19        0.11      103.15     76.32 o 
  -2  13  19        5.47      -17.12     60.73 o 
  -1  13  19        0.11       38.76     79.93 o 
   0  13  19        0.82       -7.66     56.67 o 
   1  13  19       28.46      -43.68     43.68 o 
  -6   0  20        0.61       24.27     69.17 o 
  -4   0  20      137.52      138.42     65.38 o 
  -2   0  20       43.91      -41.89     56.92 o 
   0   0  20       31.81       -5.91     46.98 o 
   2   0  20      102.10       32.24     43.28 o 
   4   0  20       11.94        3.79     49.41 o 
  -7   1  20        7.82      -11.73     83.02 o 
  -6   1  20       22.26       49.65     49.97 o 
  -5   1  20       32.12       24.54     43.71 o 
  -4   1  20        6.74      -38.51     43.24 o 
  -3   1  20       70.77       69.97     42.61 o 
  -2   1  20      211.64      289.29     52.30 o 
  -1   1  20        0.86        1.06     32.15 o 
   0   1  20      113.93      148.74     32.67 o 
   1   1  20       18.59       -9.72     25.54 o 
   2   1  20        0.23       -7.18     29.85 o 
   3   1  20       38.88       16.49     32.53 o 
   4   1  20       23.85      -10.66     35.02 o 
   5   1  20        0.28       23.93     38.66 o 
  -7   2  20       69.25       41.29     85.73 o 
  -6   2  20       19.78       40.53     49.29 o 
  -5   2  20       21.60      -28.75     49.84 o 
  -4   2  20       14.49      -41.91     49.03 o 
  -3   2  20        4.44       -8.97     66.78 o 
  -2   2  20        0.54       35.61     30.95 o 
  -1   2  20      147.15      197.97     56.04 o 
   0   2  20       72.33       90.29     33.34 o 
   1   2  20       39.80       49.05     26.14 o 
   2   2  20       14.82      -17.75     27.66 o 
   3   2  20       28.81       14.48     33.35 o 
   4   2  20        0.17       30.92     35.80 o 
   5   2  20       52.85       71.59     38.74 o 
  -7   3  20        6.35      -62.73     87.21 o 
  -6   3  20       24.75      106.58    156.42 o 
  -5   3  20      107.34      230.62     61.46 o 
  -4   3  20      106.93      115.08     39.50 o 
  -3   3  20        2.91       -3.34     54.57 o 
  -2   3  20        2.26       32.82     30.79 o 
  -1   3  20       38.08      -22.45     32.35 o 
   0   3  20        2.12       73.59     34.50 o 
   1   3  20        0.16      -23.81     25.66 o 
   2   3  20        2.42      -20.44     27.89 o 
   3   3  20        7.91      -29.80     29.80 o 
   4   3  20        3.24      -36.07     36.07 o 
   5   3  20        0.07       40.72    103.58 o 
  -7   4  20       19.12      -55.49     86.77 o 
  -6   4  20        4.48        5.30     63.07 o 
  -5   4  20       63.28       76.00     38.59 o 
  -4   4  20        7.58       54.10     38.30 o 
  -3   4  20       29.87      -12.15     32.54 o 
  -2   4  20        8.28        7.32     34.11 o 
  -1   4  20      339.02      403.08     46.88 o 
   0   4  20       20.72       15.54     34.47 o 
   1   4  20      148.45      213.08     36.61 o 
   2   4  20        2.96      -12.28     28.88 o 
   3   4  20       12.09       22.08     33.53 o 
   4   4  20       11.42       20.99     39.72 o 
  -6   5  20       42.17      -60.20     88.16 o 
  -5   5  20       14.63       31.88     40.93 o 
  -4   5  20        2.13        5.21     38.77 o 
  -3   5  20       13.80       23.51     38.88 o 
  -2   5  20        0.14       85.40     38.70 o 
  -1   5  20       36.39       51.75     47.00 o 
   0   5  20       46.33       96.75     40.18 o 
   1   5  20       17.08      -40.15     40.15 o 
   2   5  20       11.62       -3.13     34.37 o 
   3   5  20        6.49       36.05     32.97 o 
   4   5  20        3.27      -27.19     40.18 o 
  -6   6  20       60.56      -85.64     89.21 o 
  -5   6  20        2.90       51.27     42.55 o 
  -4   6  20       70.76       82.86     39.74 o 
  -3   6  20       38.77       90.25     53.45 o 
  -2   6  20       63.56        7.84     39.68 o 
  -1   6  20       52.29       67.35     41.04 o
[truncated: 7,702 more chars]
